# Supplementary material for: Exploring priming responses involved in peach fruit acclimation to cold stress
Source: Sci Rep. 2017 Sep 12;7:11358. doi: 10.1038/s41598-017-11933-3 (PMC5595836; doi:10.1038/s41598-017-11933-3)
Supplement: Supplementary file 2 — Supplementary Table S2 [file 41598_2017_11933_MOESM2_ESM.xls]

## Sheet: Checklist
Supplementary Table S2. Metabolite Reporting Guidelines (Checklist table)
Level	Aspect	Information	Fill in
General aspect	Type of metabolome analysis	targeted metabolite analysis	TRUE
		non-targeted metabolite class scale profiling	FALSE
		non-targeted metabolome scale profiling	FALSE
		non-targeted finger printing of mass features	FALSE
	Type of quantification	absolute or quantification	Relative quantification
	Type of reference samples	chemically defined	standard reference compounds aquired in chemical companies
		biologically defined	-
	Type of replication	analytical (same analytical sample preparation)	1
		technological (same biological preparation)	1
		biological (same experimental condition)	6
		full experiment	48
	Type of technology	reference publication	Lombardo et al., 2011
	Sample preparation		chemical derivatized
		method of chromatography/separation	as reported in Lombardo et al., 2011
		method of ionization	electron impact (-70 eV)
		method of detection	ToF-MS
Metabolite/mass feature	Metabolite	metabolite name	see overview table
		metabolite sum formula	see overview table
		metabolite structure and public source of metabolite identifier	Metabolites were identified in comparison to database entries of authentic standards (Kopka et al., 2005; Schauer et al., 2005).
	Identification	identification process	manually supervised with TagFinder software
		by authentic mass isotopomer added to one or all biological sample(s)	FALSE
		by authentic reference compound within a co-processed reference mixture	FALSE
		by authentic reference compound previously mapped to the analytical system	TRUE
		reference library	Metabolites were identified in comparison to database entries of authentic standards (Kopka et al., 2005; Schauer et al., 2005)
		type of mass spectrum	centroid
		by match of molecular mass (single mass fragment)	A minimum of 3 unique mass fragments were required for the relative quantification of metabolite pool sizes
		by match of fragments	YES
		by match of fragmentation pattern	YES
		by match of mass spectrum to reference library	Mass spectral matching thresholds were: Match > 650 (best match = 1000) and RI-deviation < 1.0%
		type of retention index	fatty acid methylesters (FAMEs)
		by match of retention time (index) to reference library	< 1 %
	Quantification	type of quantification	relative quantification by internal standard and sample dry weight
	Validity testing	Recovery testing (chemical analog)	not performed
		Recovery testing (internally added mass isotopomer)	not performed
		Recovery testing (mixture of most divergent samples from the experiment)	not performed
		Test for linear range	not performed
		Limit of quantification (LOQ)	not performed
		Limit of detection (LOD)	not performed
Mass spectral matching thresholds were:
Match > 650 (best match = 1000) and RI-deviation < 1.0%

## Sheet: Overview
Supplemental Table S2. Overview of the metabolite reporting list.
	A	B	C	D	E	F	G	H	I	J	K	L
1
2	Experiment title:		Metabolic profiling during post-harvest cold storage of peach fruits
3	Organism/Plant species:		Prunus persica cv. June Gold
4	Organ/tissue:		mesocarp
5	Analytical tool:		GC-TOF-MS
6
7	Peak/compound no.- number referenced back to the main text
8	Ret . Time- Time expected, Tag Time Index and Time deviation
9	Putative Name- putative identification of the metabolite/derivative
10	Corresponding metabolite name in literature
11	Mol. Formula- molecular formula of the metabolite or its FA adduct;
12	Mass to charge ratio (m/z)
13	Identification level (A; B; C; D): (A) standard or NMR; (B) MS/MS; (C) MSE; (D) MS only
17	Peak/Compound no.	Time Expected	Tag Time Index	Time Deviation	Putative metabolite name (Derivative)	Corresponding Metabolite in Literature	Metabolite Class	Mol formula	Mass to charge ratio (m/z)	Species detected before	References	Identification level (A-D)
18	1	208565	209031	0.21	M000026_A110001-101_METB_208565_TOF_Alanine, DL- (2TMS)	Alanine	Aminoacid	C3H7NO2	116	Prunus persica, Arabidopsis thaliana, Solanum lycopersicum, Solanum tuberosum, Capsicum chinense	Lombardo et al 2011, Roessner et al 2001, Lisec et al 2006, Osorio et al 2012	A
19	2	222650	222812	0.09	M000071_A104002-101_METB_222650_TOF_Pyruvic acid (1MEOX) (1TMS)	Pyruvic acid	Organic acid	C3H4O3	89	Arabidopsis thaliana, Solanum lycopersicum, Solanum tuberosum, Capsicum chinense	Roessner et al 2001, Lisec et al 2006, Osorio et al 2012	A
20	3	271580	271725	0.01	M000030_A122001-101_METB_271580_TOF_Valine, DL- (2TMS)	Valine	Aminoacid	C5H11NO2	144	Prunus persica, Arabidopsis thaliana, Solanum lycopersicum, Solanum tuberosum, Capsicum chinense	Lombardo et al 2011, Roessner et al 2001, Lisec et al 2006, Osorio et al 2012	A
21	4	319193	319074	0.09	M000017_A132002-101_METB_319193_TOF_Isoleucine, L- (2TMS)	Isoleucine	Aminoacid	C6H13NO2	158	Prunus persica, Arabidopsis thaliana, Solanum lycopersicum, Solanum tuberosum, Capsicum chinense	Lombardo et al 2011, Roessner et al 2001, Lisec et al 2006, Osorio et al 2012	A
22	5	333520	332854	-0.22	M000075_A129001-101_METB_333520_TOF_Phosphoric acid (3TMS)	Phosphoric acid	Inorganic acid	H3PO4	299	Prunus persica, Arabidopsis thaliana, Solanum lycopersicum, Solanum tuberosum, Capsicum chinense	Lombardo et al 2011, Roessner et al 2001, Lisec et al 2006, Osorio et al 2012	A
23	6	338693	338507	-0.14	M000029_A132003-101_METB_338693_TOF_Proline, L- (2TMS)	Proline	Aminoacid	C5H9NO2	142	Prunus persica, Arabidopsis thaliana, Solanum lycopersicum, Solanum tuberosum, Capsicum chinense	Lombardo et al 2011, Roessner et al 2001, Lisec et al 2006, Osorio et al 2012	A
24	7	340357	339681	-0.2	M000364_A127002-101_METB_340357_TOF_Urea (2TMS)	Urea	Amide	CH4N2O	87	Prunus persica, Arabidopsis thaliana, Solanum lycopersicum, Solanum tuberosum, Capsicum chinense	Lombardo et al 2011, Roessner et al 2001, Lisec et al 2006, Osorio et al 2012	A
25	8	345050	344763	-0.1	M000073_A135003-101_METB_345050_TOF_Glyceric acid, DL- (3TMS)	Glyceric acid	Organic acid	C3H6O4	189	Prunus persica, Arabidopsis thaliana, Solanum lycopersicum, Solanum tuberosum, Capsicum chinense	Lombardo et al 2011, Roessner et al 2001, Lisec et al 2006, Osorio et al 2012	A
26	9	357523	357506	-0.01	M000015_A138001-101_METB_357523_TOF_Serine, DL- (3TMS)	Serine	Aminoacid	C3H7NO3	204	Prunus persica, Arabidopsis thaliana, Solanum lycopersicum, Solanum tuberosum, Capsicum chinense	Lombardo et al 2011, Roessner et al 2001, Lisec et al 2006, Osorio et al 2012	A
27	10	365427	365268	-0.13	M000074_A134001-101_METB_365427_TOF_Succinic acid (2TMS)	Succinic acid	Aminoacid	C4H6O4	247	Arabidopsis thaliana, Solanum lycopersicum, Solanum tuberosum, Capsicum chinense	Roessner et al 2001, Lisec et al 2006, Osorio et al 2012	A
28	11	368365	367512	-0.23	M000016_A140001-101_METB_368365_TOF_Threonine, DL- (3TMS)	Threonine	Organic acid	C4H9NO3	117	Prunus persica, Arabidopsis thaliana, Solanum lycopersicum, Solanum tuberosum, Capsicum chinense	Lombardo et al 2011, Roessner et al 2001, Lisec et al 2006, Osorio et al 2012	A
29	12	371255	370952	-0.1	M000067_A137001-101_METB_371255_TOF_Fumaric acid (2TMS)	Fumaric acid	Organic acid	C4H4O4	143	Prunus persica, Arabidopsis thaliana, Solanum lycopersicum, Solanum tuberosum, Capsicum chinense	Lombardo et al 2011, Roessner et al 2001, Lisec et al 2006, Osorio et al 2012	A
30	13	373395	373066	-0.14	M000076_A133003-101_CONT-METB_373395_TOF_Maleic acid (2TMS)	Maleic acid	Organic acid	C4H4O4	170	Arabidopsis thaliana, Solanum lycopersicum, Solanum tuberosum, Capsicum chinense	Roessner et al 2001, Lisec et al 2006, Osorio et al 2012	A
31	14	386210	385727	-0.12	M000457_A133004-101_METB_386210_TOF_Nicotinic acid (1TMS)	Nicotinic acid	Organic acid	C6NH5O2	180	Arabidopsis thaliana, Solanum lycopersicum, Solanum tuberosum, Capsicum chinense	Roessner et al 2001, Lisec et al 2006, Osorio et al 2012	A
32	15	394250	394007	-0.05	M000027_A144001-101_METB_394250_TOF_Alanine, beta- (3TMS)	Beta-Alanine	Aminoacid	C3H7NO2	248	Prunus persica, Arabidopsis thaliana, Solanum lycopersicum, Solanum tuberosum, Capsicum chinense	Lombardo et al 2011, Roessner et al 2001, Lisec et al 2006, Osorio et al 2012	A
33	16	440995	441643	0.14	M000065_A149001-101_METB_440995_TOF_Malic acid, DL- (3TMS)	Malic acid	Organic acid	C4H6O5	233	Prunus persica, Arabidopsis thaliana, Solanum lycopersicum, Solanum tuberosum, Capsicum chinense	Lombardo et al 2011, Roessner et al 2001, Lisec et al 2006, Osorio et al 2012	A
34	17	452200	452440	0.17	M000114_A153003-101_METB_452200_TOF_Butyric acid, 4-amino- (3TMS)	4-amino-butyric acid	Aminoacid	C4H9NO2	174	Arabidopsis thaliana, Solanum lycopersicum, Solanum tuberosum, Capsicum chinense	Roessner et al 2001, Lisec et al 2006, Osorio et al 2012	A
35	18	457283	457509	0.15	M000033_A152002-101_METB_457283_TOF_Aspartic acid, L- (3TMS)	Aspartic acid	Aminoacid	C4H7NO4	232	Prunus persica, Arabidopsis thaliana, Solanum lycopersicum, Solanum tuberosum, Capsicum chinense	Lombardo et al 2011, Roessner et al 2001, Lisec et al 2006, Osorio et al 2012	A
36	19	466667	465889	-0.16	M000020_A156002-101_METB_466667_TOF_Cysteine, DL- (3TMS)	Cysteine	Aminoacid	C3H7NO2S	218	Arabidopsis thaliana, Solanum lycopersicum, Solanum tuberosum, Capsicum chinense	Roessner et al 2001, Lisec et al 2006, Osorio et al 2012	A
37	20	479050	479665	0.13	M000013_A164007-101_MST_479050_TOF_Asparagine, DL- (4TMS)	Asparagine	Aminoacid	C4H8N2O3	303	Prunus persica, Arabidopsis thaliana, Solanum lycopersicum, Solanum tuberosum, Capsicum chinense	Lombardo et al 2011, Roessner et al 2001, Lisec et al 2006, Osorio et al 2012	A
38	21	490485	490815	0.14	M000028_A162001-101_METB-METB_490485_TOF_Ornithine, DL- (3TMS)	Ornithine	Aminoacid	C5H12N2O2	142	Arabidopsis thaliana, Solanum lycopersicum, Solanum tuberosum, Capsicum chinense	Roessner et al 2001, Lisec et al 2006, Osorio et al 2012	A
39	22	493370	493865	0.12	M000579_A165001-101_METB_493370_TOF_Xylose, D- (1MEOX) (4TMS)	Xylose	Carbohydrate	C5H10O5	103	Prunus persica, Arabidopsis thaliana, Solanum lycopersicum, Solanum tuberosum, Capsicum chinense	Lombardo et al 2011, Roessner et al 2001, Lisec et al 2006, Osorio et al 2012	A
40	23	506483	506305	-0.04	M000037_A153002-101_METB-METB_506483_TOF_Pyroglutamic acid, DL- (2TMS)	Pyroglutamic acid	Aminoacid derivative (lactam)	C5H7NO3	156	Arabidopsis thaliana, Solanum lycopersicum, Solanum tuberosum, Capsicum chinense	Roessner et al 2001, Lisec et al 2006, Osorio et al 2012	A
41	24	507780	507920	0.03	M000036_A163001-101_METB_507780_TOF_Glutamic acid, DL- (3TMS)	Glutamic acid	Aminoacid	C5H9NO4	246	Prunus persica, Arabidopsis thaliana, Solanum lycopersicum, Solanum tuberosum, Capsicum chinense	Lombardo et al 2011, Roessner et al 2001, Lisec et al 2006, Osorio et al 2012	A
42	25	517180	517098	-0.04	M000186_A175002-101_METB-METB_517180_TOF_Putrescine (4TMS)	Putrescine	Amine	C4H12N2	174	Prunus persica, Arabidopsis thaliana, Solanum lycopersicum, Solanum tuberosum, Capsicum chinense	Lombardo et al 2011, Roessner et al 2001, Lisec et al 2006, Osorio et al 2012	A
43	26	522140	522366	0.03	M000591_A173002-101_METB_522140_TOF_Fucose, DL- (1MEOX) (4TMS)	Fucose	Carbohydrate	C6H12O5	117	Prunus persica, Arabidopsis thaliana, Solanum lycopersicum, Solanum tuberosum, Capsicum chinense	Lombardo et al 2011, Roessner et al 2001, Lisec et al 2006, Osorio et al 2012	A
44	27	523847	523830	-0.01	M000571_A158004-101_METB_523847_TOF_Glutaric acid, 2-oxo- (1MEOX) (2TMS)	2-oxo-glutaric acid	Organic acid	C5H6O5	198	Prunus persica, Arabidopsis thaliana, Solanum lycopersicum, Solanum tuberosum, Capsicum chinense	Lombardo et al 2011, Roessner et al 2001, Lisec et al 2006, Osorio et al 2012	A
45	28	531145	530956	-0.08	M000011_A164001-101_METB_531145_TOF_Phenylalanine, DL- (2TMS)	Phenylalanine	Aminoacid	C9H11NO2	218	Prunus persica, Arabidopsis thaliana, Solanum lycopersicum, Solanum tuberosum, Capsicum chinense	Lombardo et al 2011, Roessner et al 2001, Lisec et al 2006, Osorio et al 2012	A
46	29	550100	550799	0.13	M000013_A168001-101_METB_550100_TOF_Asparagine, DL- (3TMS)	Asparagine	Aminoacid	C4H8N2O3	231	Prunus persica, Arabidopsis thaliana, Solanum lycopersicum, Solanum tuberosum, Capsicum chinense	Lombardo et al 2011, Roessner et al 2001, Lisec et al 2006, Osorio et al 2012	A
47	30	558940	561078	0.37	M000323_A178012-101_METB_558940_TOF_Mannopyranoside, 1-O-methyl-, alpha-D- (4TMS)	1-O-methyl-alpha-D-mannopyranoside	Carbohydrate	C7H14O6	133	Prunus persica, Arabidopsis thaliana, Solanum lycopersicum, Solanum tuberosum, Capsicum chinense	Lombardo et al 2011, Roessner et al 2001, Lisec et al 2006, Osorio et al 2012	A
48	31	570427	570588	0.09	M000028_A182002-101_METB-METB_570427_TOF_Ornithine, DL- (4TMS)	Ornithine	Aminoacid	C5H12N2O2	142	Arabidopsis thaliana, Solanum lycopersicum, Solanum tuberosum, Capsicum chinense	Roessner et al 2001, Lisec et al 2006, Osorio et al 2012	A
49	32	579380	579676	0.04	M000606_A187002-101_METB_579380_TOF_Fructose, D- (1MEOX) (5TMS)	Fructose	Carbohydrate	C6H12O6	307	Prunus persica, Arabidopsis thaliana, Solanum lycopersicum, Solanum tuberosum, Capsicum chinense	Lombardo et al 2011, Roessner et al 2001, Lisec et al 2006, Osorio et al 2012	A
50	33	588295	587667	-0.11	M000055_A193001-101_METB_588295_TOF_Sorbitol, D- (6TMS)	Sorbitol	Polyol	C6H14O6	307	Arabidopsis thaliana, Solanum lycopersicum, Solanum tuberosum, Capsicum chinense	Roessner et al 2001, Lisec et al 2006, Osorio et al 2012	A
51	34	590400	590766	0.06	M000040_A189002-101_METB_590400_TOF_Glucose, D- (1MEOX) (5TMS)	Glucose	Carbohydrate	C6H12O6	160	Prunus persica, Arabidopsis thaliana, Solanum lycopersicum, Solanum tuberosum, Capsicum chinense	Lombardo et al 2011, Roessner et al 2001, Lisec et al 2006, Osorio et al 2012	A
52	35	592883	594900	0.12	M000069_A182004-101_METB-METB_592883_TOF_Citric acid (4TMS)	Citric acid	Organic acid	C6H8O7	375	Prunus persica, Arabidopsis thaliana, Solanum lycopersicum, Solanum tuberosum, Capsicum chinense	Lombardo et al 2011, Roessner et al 2001, Lisec et al 2006, Osorio et al 2012	A
53	36	598880	599188	0.05	M000040_A191001-101_METB-METB_598880_TOF_Glucose, D- (1MEOX) (5TMS)	Glucose	Carbohydrate	C6H12O6	160	Prunus persica, Arabidopsis thaliana, Solanum lycopersicum, Solanum tuberosum, Capsicum chinense	Lombardo et al 2011, Roessner et al 2001, Lisec et al 2006, Osorio et al 2012	A
54	37	612750	612829	0.08	M000237_A188006-101_METB_612750_TOF_Glucopyranoside, 1-O-methyl-, alpha-D- (4TMS)	1-O-methyl-alpha-D-glucopyranoside	Carbohydrate	C7H14O6	133	Prunus persica, Arabidopsis thaliana, Solanum lycopersicum, Solanum tuberosum, Capsicum chinense	Lombardo et al 2011, Roessner et al 2001, Lisec et al 2006, Osorio et al 2012	A
55	38	619180	622886	0.48	M000221_A193004-101_METB_619180_EITTMS_Glucuronic acid, D- (1MEOX) (5TMS)	Glucuronic acid	Organic acid	C6H10O7	160	Arabidopsis thaliana, Solanum lycopersicum, Solanum tuberosum	Roessner et al 2001, Lisec et al 2006	A
56	39	624030	622886	-0.3	M000690_A194003-101_METB_624030_TOF_Galacturonic acid, D- (1MEOX) (5TMS)	Galacturonic acid	Organic acid	C6H10O7	160	Arabidopsis thaliana, Solanum lycopersicum, Solanum tuberosum, Capsicum chinense	Roessner et al 2001, Lisec et al 2006, Osorio et al 2012	A
57	40	640870	641892	-0.09	M000312_A204015-101_MST_640870_TOF_Gluconic acid, 2-amino-2-deoxy-, D- (7TMS)	2-amino-2-deoxy-gluconic acid	Organic acid	C6H13NO6	319	Arabidopsis thaliana, Solanum lycopersicum, Solanum tuberosum, Capsicum chinense	Roessner et al 2001, Lisec et al 2006, Osorio et al 2012	A
58	41	653910	654116	0.03	M000060_A209002-101_METB_653910_TOF_Inositol, myo- (6TMS)	Myo-inositol	Polyol	C6H12O6	191	Prunus persica, Arabidopsis thaliana, Solanum lycopersicum, Solanum tuberosum, Capsicum chinense	Lombardo et al 2011, Roessner et al 2001, Lisec et al 2006, Osorio et al 2012	A
59	42	658337	658294	-0.05	M000035_A194002-101_METB_658337_TOF_Tyrosine, DL- (3TMS)	Tyrosine	Aminoacid	C9H11NO3	218	Prunus persica, Arabidopsis thaliana, Solanum lycopersicum, Solanum tuberosum, Capsicum chinense	Lombardo et al 2011, Roessner et al 2001, Lisec et al 2006, Osorio et al 2012	A
60	43	840783	841344	0.06	M000044_A264001-101_METB_840783_TOF_Sucrose, D- (8TMS)	Sucrose	Carbohydrate	C12H22O11	437	Prunus persica, Arabidopsis thaliana, Solanum lycopersicum, Solanum tuberosum, Capsicum chinense	Lombardo et al 2011, Roessner et al 2001, Lisec et al 2006, Osorio et al 2012	A
61	44	870355	869637	-0.07	M000048_A274001-101_METB_870355_TOF_Maltose, D- (1MEOX) (8TMS)	Maltose	Carbohydrate	C12H22O11	204	Prunus persica, Arabidopsis thaliana, Solanum lycopersicum, Solanum tuberosum, Capsicum chinense	Lombardo et al 2011, Roessner et al 2001, Lisec et al 2006, Osorio et al 2012	A
62	45	876240	879232	0.34	M000671_A274002-101_METB_876240_TOF_Trehalose, alpha,alpha'-, D- (8TMS)	alpha-alpha-trehalose	Carbohydrate	C12H22O11	191	Prunus persica, Arabidopsis thaliana, Solanum lycopersicum, Solanum tuberosum, Capsicum chinense	Lombardo et al 2011, Roessner et al 2001, Lisec et al 2006, Osorio et al 2012	A
63	46	889040	889842	0.11	M000058_A284001-101_METB_889040_TOF_Maltitol (9TMS)	Maltitol	Polyol	C12H24O11	204	Prunus persica, Arabidopsis thaliana, Solanum lycopersicum, Solanum tuberosum, Capsicum chinense	Lombardo et al 2011, Roessner et al 2001, Lisec et al 2006, Osorio et al 2012	A
64	47	909948	908894	-0.24	M000107_A287001-101_METB_909948_TOF_Isomaltose (1MEOX) (8TMS)	Isomaltose	Carbohydrate	C12H22O11	204	Prunus persica, Arabidopsis thaliana, Solanum lycopersicum, Solanum tuberosum, Capsicum chinense	Lombardo et al 2011, Roessner et al 2001, Lisec et al 2006, Osorio et al 2012	A
65	48	996820	996358	-0.05	M000644_A299001-101_METB_996820_TOF_Quinic acid, 3-caffeoyl-, cis- (6TMS)	cis-3-caffeoyl quinic acid	Organic acid	C16H18O9	345	Prunus persica, Arabidopsis thaliana, Solanum lycopersicum, Solanum tuberosum, Capsicum chinense	Lombardo et al 2011, Roessner et al 2001, Lisec et al 2006, Osorio et al 2012	A
66	49	1025600	1025268	-0.03	M000003_A311001-101_METB_1025600_TOF_Quinic acid, 3-caffeoyl-, trans- (6TMS)	trans-3-caffeoyl quinic acid	Organic acid	C16H18O9	345	Prunus persica, Arabidopsis thaliana, Solanum lycopersicum, Solanum tuberosum, Capsicum chinense	Lombardo et al 2011, Roessner et al 2001, Lisec et al 2006, Osorio et al 2012	A
67	50	1033367	1032482	-0.09	M000049_A337002-101_METB_1033367_TOF_Raffinose (11TMS)	Raffinose	Carbohydrate	C18H32O16	361	Prunus persica, Arabidopsis thaliana, Solanum lycopersicum, Solanum tuberosum, Capsicum chinense	Lombardo et al 2011, Roessner et al 2001, Lisec et al 2006, Osorio et al 2012	A
