# Supplementary material for: Exploring priming responses involved in peach fruit acclimation to cold stress
Source: Sci Rep. 2017 Sep 12;7:11358. doi: 10.1038/s41598-017-11933-3 (PMC5595836; doi:10.1038/s41598-017-11933-3)
Supplement: Supplementary file 3 — Supplementary Table S3 [file 41598_2017_11933_MOESM3_ESM.xls]

## Sheet: quantification table
Supplementary Table S3. Quantitative data for peach protein spot volumes.
Spot no	CH mean	TR mean	Ratio TR mean/CH mean	p values TR mean/CH mean	CH mean	PC mean	Ratio PC mean/CH mean	p values PC mean/CH mean	TR mean	PC mean	Ratio PC mean/ON-TR mean	p values OFF-TR mean/TR mean	CH mean	CH 40+3 mean	Ratio CH40+3 mean/CH mean	p values CH40+3 mean/CH mean	TR mean	TR 40+3 mean	Ratio TR 40+3 mean/TR mean	p values TR 40+3 mean/TR mean	PC mean	PC 40+3 mean	Ratio PC 40+3 mean/PCmean	p value PC 40+3 mean/PC means	CH 40+3 mean	TR 40+3 mean	Ratio TR40+3 mean/CH40+3 mean	p values TR 40+3 mean/CH40+3 mean	CH 40+3 mean	PC 40+3 mean	Ratio PC 40+3 mean/CH40+3 mean	p values PC 40+3 mean/CH40+3 mean	TR 40+3 mean	TR 40+3 mean	Ratio PC 40+3 mean/ TR 40+3 mean	p values PC 40+3 mean/ON-TR 40+3 mean
5	3186.6	2118.6	0.664847	0.47	3186.6	1820.5	0.571299	0.238	2118.6	1820.5	0.859294	0.776	3186.6	5403.7	1.69576	0.133	2118.6	2290.1	1.08095	0.155	1820.5	5091	2.79648	0.63	5403.7	2290.1	0.423802	0.852	5403.7	5091	0.942132	0.048	2290.1	5091	2.22305	0.166
14	100	129.9	1.299	0.795	100	544.5	5.445	0.107	129.9	544.5	4.19169	0.117	100	1112.7	11.127	0.036	129.9	27.6	0.212471	0.402	544.5	324.9	0.596694	0.059	1112.7	27.6	0.0248045	0.101	1112.7	324.9	0.291992	0.026	27.6	324.9	11.7717	0.207
112	3940.2	5158.2	1.30912	0.43	3940.2	5931.5	1.50538	0.14	5158.2	5931.5	1.14992	0.569	3940.2	4662.4	1.18329	0.685	5158.2	1711.4	0.331782	0.102	5931.5	2788.6	0.470134	0.004	4662.4	1711.4	0.367064	0.261	4662.4	2788.6	0.598104	0.109	1711.4	2788.6	1.62943	0.077
114	1107.8	2193.7	1.98023	0.121	1107.8	610.3	0.550912	0.183	2193.7	610.3	0.278206	0.027	1107.8	1101.4	0.994223	0.988	2193.7	90.6	0.0413001	0.38	610.3	1305.3	2.13878	0.004	1101.4	90.6	0.0822589	0.816	1101.4	1305.3	1.18513	0.023	90.6	1305.3	14.4073	0.193
208	3971.2	4801.7	1.20913	0.847	3971.2	5434.7	1.36853	0.74	4801.7	5434.7	1.13183	0.879	3971.2	1141.2	0.287369	0.401	4801.7	397.8	0.0828457	0.152	5434.7	45.2	0.00831693	0.15	1141.2	397.8	0.34858	0.016	1141.2	45.2	0.0396074	0.176	397.8	45.2	0.113625	0.385
215	3369.6	3271.5	0.970887	0.955	3369.6	2526.7	0.749852	0.564	3271.5	2526.7	0.772337	0.481	3369.6	1632.3	0.48442	0.303	3271.5	3070.4	0.93853	0.475	2526.7	4039.6	1.59877	0.649	1632.3	3070.4	1.88103	0.023	1632.3	4039.6	2.47479	0.318	3070.4	4039.6	1.31566	0.436
503	963.5	1231.6	1.27826	0.298	963.5	1255.5	1.30306	0.277	1231.6	1255.5	1.01941	0.801	963.5	1736.5	1.80228	0.285	1231.6	562	0.456317	0.209	1255.5	1568	1.2489	0.04	1736.5	562	0.32364	0.801	1736.5	1568	0.902966	0.134	562	1568	2.79004	0.032
703	1987.2	2066.6	1.03996	0.871	1987.2	748.6	0.376711	0.001	2066.6	748.6	0.362237	0.041	1987.2	1464.6	0.737017	0.149	2066.6	800	0.387109	0.13	748.6	1218.3	1.62744	0.892	1464.6	800	0.546224	0.415	1464.6	1218.3	0.831831	0.2	800	1218.3	1.52287	0.309
1008	3713.6	2364.7	0.636768	0.008	3713.6	4046.7	1.0897	0.684	2364.7	4046.7	1.7113	0.098	3713.6	2270.4	0.611374	0.061	2364.7	1437.7	0.607984	0.117	4046.7	1476.7	0.364915	0.035	2270.4	1437.7	0.633236	0.295	2270.4	1476.7	0.650414	0.274	1437.7	1476.7	1.02713	0.945
1009	672.1	1174.4	1.74736	0.637	672.1	1977.8	2.94272	0.021	1174.4	1977.8	1.68409	0.444	672.1	6169.2	9.17899	0.003	1174.4	1309	1.11461	0.049	1977.8	7219.3	3.65017	0.34	6169.2	1309	0.212183	0.645	6169.2	7219.3	1.17022	0.008	1309	7219.3	5.51513	0.045
1103	2785.1	1446.2	0.519263	0.079	2785.1	2587.6	0.929087	0.752	1446.2	2587.6	1.78924	0.011	2785.1	2055.9	0.738178	0.268	1446.2	580.4	0.401328	0.573	2587.6	1180.9	0.456369	0.002	2055.9	580.4	0.282309	0.11	2055.9	1180.9	0.574396	0.005	580.4	1180.9	2.03463	0.259
1108	1869.2	1800.5	0.963246	0.872	1869.2	1197.3	0.640541	0.16	1800.5	1197.3	0.664982	0.177	1869.2	2173.3	1.16269	0.683	1800.5	572.4	0.317912	0.173	1197.3	1103.8	0.921908	0.077	2173.3	572.4	0.263378	0.204	2173.3	1103.8	0.507891	0.064	572.4	1103.8	1.92837	0.187
1205	3379.5	3555	1.05193	0.833	3379.5	451.5	0.1336	0.004	3555	451.5	0.127004	0.009	3379.5	1409.2	0.416985	0.015	3555	1180.3	0.332011	0.036	451.5	1530.8	3.39048	0.04	1409.2	1180.3	0.837567	0.611	1409.2	1530.8	1.08629	0.432	1180.3	1530.8	1.29696	0.239
1208	617.4	539.3	0.873502	0.78	617.4	382.2	0.619048	0.329	539.3	382.2	0.708696	0.396	617.4	834.3	1.35131	0.47	539.3	239.4	0.443909	0.459	382.2	794.1	2.07771	0.053	834.3	239.4	0.286947	0.906	834.3	794.1	0.951816	0.029	239.4	794.1	3.31704	0.108
1210	574.2	734.1	1.27847	0.713	574.2	807.1	1.40561	0.436	734.1	807.1	1.09944	0.834	574.2	1634.6	2.84674	0.024	734.1	160.5	0.218635	0.787	807.1	914.1	1.13257	0.004	1634.6	160.5	0.0981892	0.267	1634.6	914.1	0.559219	0.001	160.5	914.1	5.69533	0.235
1212	603.5	981.7	1.62668	0.084	603.5	1431	2.37117	0.051	981.7	1431	1.45768	0.219	603.5	873.5	1.44739	0.128	981.7	1022	1.04105	0.063	1431	1866.3	1.30419	0.403	873.5	1022	1.17001	0.042	873.5	1866.3	2.13658	0.692	1022	1866.3	1.82613	0.144
1305	1695.5	3764	2.21999	0.07	1695.5	781.9	0.461162	0.004	3764	781.9	0.207731	0.023	1695.5	1938.1	1.14308	0.598	3764	1200.2	0.318863	0.091	781.9	1375.1	1.75866	0.222	1938.1	1200.2	0.619266	0.519	1938.1	1375.1	0.709509	0.206	1200.2	1375.1	1.14573	0.827
1405	14241.3	9441.6	0.662973	0.161	14241.3	12138.7	0.852359	0.68	9441.6	12138.7	1.28566	0.537	14241.3	5894.8	0.413923	0.045	9441.6	9329.6	0.988138	0.802	12138.7	9854.8	0.81185	0.607	5894.8	9329.6	1.58268	0.085	5894.8	9854.8	1.67178	0.366	9329.6	9854.8	1.05629	0.885
1406	3548.2	6934.7	1.95443	0.127	3548.2	8591.2	2.42128	0.06	6934.7	8591.2	1.23887	0.392	3548.2	3333.8	0.939575	0.895	6934.7	6042.6	0.871357	0.035	8591.2	3538.2	0.41184	0.133	3333.8	6042.6	1.81253	0.765	3333.8	3538.2	1.06131	0.014	6042.6	3538.2	0.585543	0
1408	3343.6	5561.9	1.66345	0.071	3343.6	2749.5	0.822317	0.254	5561.9	2749.5	0.494345	0.027	3343.6	2860.8	0.855605	0.471	5561.9	2022.7	0.363671	0.423	2749.5	3711.7	1.34995	0.025	2860.8	2022.7	0.70704	0.687	2860.8	3711.7	1.29743	0.144	2022.7	3711.7	1.83502	0.428
1606	2004.2	1554.6	0.775671	0.487	2004.2	2541.9	1.26829	0.466	1554.6	2541.9	1.63508	0.148	2004.2	1600.8	0.798723	0.678	1554.6	1146.6	0.737553	0.194	2541.9	831.1	0.32696	0.071	1600.8	1146.6	0.716267	0.405	1600.8	831.1	0.519178	0.615	1146.6	831.1	0.724839	0.552
2002	2827.4	4451.2	1.57431	0.412	2827.4	290.2	0.102638	0.016	4451.2	290.2	0.0651959	0.068	2827.4	3328.2	1.17712	0.566	4451.2	410.3	0.0921774	0.131	290.2	1117	3.84907	0.55	3328.2	410.3	0.12328	0.045	3328.2	1117	0.335617	0.005	410.3	1117	2.7224	0.288
2205	291.5	410.6	1.40858	0.719	291.5	1638.2	5.6199	0.073	410.6	1638.2	3.98977	0.109	291.5	1019.3	3.49674	0.015	410.6	120	0.292255	0.189	1638.2	969.8	0.591991	0.047	1019.3	120	0.117728	0.853	1019.3	969.8	0.951437	0.001	120	969.8	8.08167	0.023
2306	6063.2	3503.6	0.577847	0.091	6063.2	3507.2	0.57844	0.106	3503.6	3507.2	1.00103	0.998	6063.2	4601.1	0.758857	0.058	3503.6	3724	1.06291	0.274	3507.2	2024	0.577099	0.882	4601.1	3724	0.809372	0.012	4601.1	2024	0.439895	0.35	3724	2024	0.543502	0.117
2307	1668.5	2337.2	1.40078	0.666	1668.5	1545.7	0.926401	0.866	2337.2	1545.7	0.661347	0.626	1668.5	9164.6	5.49272	0.001	2337.2	6708.1	2.87014	0.279	1545.7	4178.1	2.70305	0.007	9164.6	6708.1	0.731958	0.008	9164.6	4178.1	0.455896	0.111	6708.1	4178.1	0.622844	0.056
2309	2918.5	4332	1.48432	0.301	2918.5	7195.4	2.46544	0.005	4332	7195.4	1.66099	0.101	2918.5	2943	1.00839	0.974	4332	2769.9	0.639404	0.092	7195.4	1678.3	0.233246	0.01	2943	2769.9	0.941182	0.163	2943	1678.3	0.570268	0.863	2769.9	1678.3	0.605906	0.226
2310	506	5302.6	10.4794	0.035	506	2190.4	4.32885	0.065	5302.6	2190.4	0.41308	0.133	506	1127.8	2.22885	0.095	5302.6	4854.6	0.915513	0.104	2190.4	1814.8	0.828524	0.208	1127.8	4854.6	4.30449	0.39	1127.8	1814.8	1.60915	0.09	4854.6	1814.8	0.373831	0.164
2411	2449.2	1341.6	0.547771	0.1	2449.2	722	0.29479	0.031	1341.6	722	0.538163	0.172	2449.2	2074.9	0.847175	0.465	1341.6	1682.7	1.25425	0.283	722	1024.3	1.4187	0.039	2074.9	1682.7	0.810979	0.001	2074.9	1024.3	0.493662	0.102	1682.7	1024.3	0.608724	0.016
2508	4626.4	3403.8	0.735734	0.114	4626.4	1571	0.339573	0.005	3403.8	1571	0.461543	0.017	4626.4	3394.1	0.733637	0.077	3403.8	2850	0.837299	0.066	1571	2300.8	1.46454	0.037	3394.1	2850	0.839692	0.025	3394.1	2300.8	0.677882	0.229	2850	2300.8	0.807298	0.232
2509	3261	1557	0.477461	0.082	3261	3467.4	1.06329	0.873	1557	3467.4	2.22697	0.144	3261	3430.7	1.05204	0.877	1557	1959.7	1.25864	0.306	3467.4	1123.6	0.324047	0.215	3430.7	1959.7	0.571225	0.046	3430.7	1123.6	0.327513	0.138	1959.7	1123.6	0.573353	0.037
2513	3370.7	1973.5	0.585487	0.183	3370.7	6769.8	2.00843	0.092	1973.5	6769.8	3.43035	0.032	3370.7	2328.6	0.690836	0.33	1973.5	3227	1.63517	0.137	6769.8	3308.8	0.488759	0.072	2328.6	3227	1.38581	0.289	2328.6	3308.8	1.42094	0.323	3227	3308.8	1.02535	0.909
2515	10860.2	4580.2	0.421742	0.189	10860.2	5574.6	0.513305	0.315	4580.2	5574.6	1.21711	0.693	10860.2	7501.7	0.690752	0.449	4580.2	6895.8	1.50557	0.307	5574.6	3176.3	0.569781	0.633	7501.7	6895.8	0.919232	0.03	7501.7	3176.3	0.423411	0.634	6895.8	3176.3	0.460614	0.079
2812	946.5	1055.5	1.11516	0.821	946.5	2356.9	2.49012	0.052	1055.5	2356.9	2.23297	0.109	946.5	1312.8	1.387	0.288	1055.5	389.6	0.369114	0.615	2356.9	828.6	0.351563	0.015	1312.8	389.6	0.29677	0.117	1312.8	828.6	0.63117	0.02	389.6	828.6	2.1268	0.008
3001	3060.4	2005.2	0.655208	0.271	3060.4	1233.3	0.402987	0.021	2005.2	1233.3	0.615051	0.386	3060.4	1883.7	0.615508	0.064	2005.2	973.2	0.485338	0.257	1233.3	881.4	0.714668	0.596	1883.7	973.2	0.516643	0.117	1883.7	881.4	0.467909	0.095	973.2	881.4	0.905672	0.874
3002	2080.6	2909	1.39815	0.32	2080.6	961.2	0.461982	0.043	2909	961.2	0.330423	0.043	2080.6	998.2	0.479765	0.113	2909	1116.9	0.383946	0.047	961.2	864.1	0.89898	0.761	998.2	1116.9	1.11891	0.81	998.2	864.1	0.865658	0.854	1116.9	864.1	0.773659	0.669
3012	71.4	105.5	1.47759	0.64	71.4	374.1	5.2395	0.185	105.5	374.1	3.54597	0.244	71.4	2150.4	30.1176	0.014	105.5	289.8	2.74692	0.124	374.1	352	0.940925	0.761	2150.4	289.8	0.134766	0.024	2150.4	352	0.16369	0.024	289.8	352	1.21463	0.782
3103	365.2	1125.1	3.08078	0.073	365.2	1603.3	4.3902	0.006	1125.1	1603.3	1.42503	0.171	365.2	389.8	1.06736	0.921	1125.1	1258.1	1.11821	0.166	1603.3	1548.3	0.965696	0.515	389.8	1258.1	3.22755	0.001	389.8	1548.3	3.97204	0.146	1258.1	1548.3	1.23067	0.565
3105	4172.7	4610.5	1.10492	0.805	4172.7	4611.8	1.10523	0.801	4610.5	4611.8	1.00028	0.999	4172.7	2385	0.571572	0.258	4610.5	6471.8	1.40371	0.303	4611.8	5945.6	1.28921	0.133	2385	6471.8	2.71354	0.004	2385	5945.6	2.49291	0	6471.8	5945.6	0.918693	0.433
3108	315.8	1258.3	3.98448	0.067	315.8	109.1	0.345472	0.091	1258.3	109.1	0.0867043	0.035	315.8	271.8	0.860671	0.709	1258.3	17.2	0.0136692	0.032	109.1	65.9	0.604033	0.016	271.8	17.2	0.0632818	0.043	271.8	65.9	0.242458	0.015	17.2	65.9	3.8314	0.249
3111	21935	20901.3	0.952874	0.834	21935	37492.8	1.70927	0.061	20901.3	37492.8	1.7938	0.013	21935	3722.5	0.169706	0.017	20901.3	18174.4	0.869534	0.001	37492.8	8990.5	0.239793	0.014	3722.5	18174.4	4.88231	0.022	3722.5	8990.5	2.41518	0.005	18174.4	8990.5	0.494679	0.036
3306	942.2	1038.1	1.10178	0.684	942.2	652.4	0.692422	0.26	1038.1	652.4	0.628456	0.073	942.2	966.6	1.0259	0.93	1038.1	350.4	0.33754	0.049	652.4	351.9	0.539393	0.114	966.6	350.4	0.362508	0.096	966.6	351.9	0.36406	0.04	350.4	351.9	1.00428	0.995
3308	1399.4	1150.6	0.82221	0.535	1399.4	1438.7	1.02808	0.922	1150.6	1438.7	1.25039	0.1	1399.4	1379.3	0.985637	0.96	1150.6	647.3	0.562576	0.253	1438.7	691.3	0.480503	0.021	1379.3	647.3	0.469296	0.123	1379.3	691.3	0.501196	0.027	647.3	691.3	1.06797	0.914
3408	3213.4	2690.9	0.8374	0.082	3213.4	479.6	0.14925	0	2690.9	479.6	0.17823	0	3213.4	3158.1	0.982791	0.913	2690.9	5316.3	1.97566	0.494	479.6	2247	4.68515	0.006	3158.1	5316.3	1.68339	0.275	3158.1	2247	0.711504	0.103	5316.3	2247	0.422662	0.047
3409	2472.6	1991.2	0.805306	0.196	2472.6	950.6	0.384454	0.001	1991.2	950.6	0.477401	0.044	2472.6	2607.9	1.05472	0.825	1991.2	1637.5	0.822368	0.338	950.6	1322.1	1.39081	0.198	2607.9	1637.5	0.6279	0.176	2607.9	1322.1	0.50696	0.241	1637.5	1322.1	0.807389	0.662
3410	1726.7	1512.6	0.876006	0.523	1726.7	715.7	0.41449	0.026	1512.6	715.7	0.473159	0.05	1726.7	1970.3	1.14108	0.665	1512.6	895.1	0.591763	0.114	715.7	876.9	1.22523	0.553	1970.3	895.1	0.454296	0.107	1970.3	876.9	0.445059	0.104	895.1	876.9	0.979667	0.955
3416	1127.8	1199.9	1.06393	0.904	1127.8	1114.5	0.988207	0.97	1199.9	1114.5	0.928827	0.866	1127.8	1001.7	0.888189	0.781	1199.9	473.1	0.394283	0.195	1114.5	434.9	0.39022	0.018	1001.7	473.1	0.472297	0.16	1001.7	434.9	0.434162	0.159	473.1	434.9	0.919256	0.864
3417	334.3	406.8	1.21687	0.832	334.3	1178.5	3.52528	0.006	406.8	1178.5	2.897	0.076	334.3	451.6	1.35088	0.475	406.8	117.6	0.289086	0.787	1178.5	496.1	0.420959	0.001	451.6	117.6	0.260407	0.734	451.6	496.1	1.09854	0.037	117.6	496.1	4.21854	0.006
3419	5032.4	4376.2	0.869605	0.101	5032.4	9355.4	1.85903	0.071	4376.2	9355.4	2.13779	0.048	5032.4	4325.7	0.85957	0.182	4376.2	3469	0.792697	0.757	9355.4	4143.6	0.44291	0.046	4325.7	3469	0.801951	0.824	4325.7	4143.6	0.957903	0.501	3469	4143.6	1.19447	0.624
3510	2682.6	1599.2	0.596138	0.011	2682.6	1074	0.400358	0.003	1599.2	1074	0.671586	0.003	2682.6	2104.1	0.784351	0.577	1599.2	1931.5	1.20779	0.614	1074	1491.1	1.38836	0.086	2104.1	1931.5	0.91797	0.552	2104.1	1491.1	0.708664	0.871	1931.5	1491.1	0.771991	0.351
3608	7828.4	5921.8	0.756451	0.436	7828.4	2881.2	0.368045	0.091	5921.8	2881.2	0.486541	0.003	7828.4	4667.3	0.596201	0.286	5921.8	6696.6	1.13084	0.089	2881.2	4221.4	1.46515	0.014	4667.3	6696.6	1.43479	0.785	4667.3	4221.4	0.904463	0.266	6696.6	4221.4	0.63038	0.087
3709	2960.3	2681	0.905651	0.698	2960.3	3406.2	1.15063	0.456	2681	3406.2	1.2705	0.412	2960.3	1493.8	0.504611	0.063	2681	3870.7	1.44375	0.562	3406.2	2256.7	0.662527	0.508	1493.8	3870.7	2.59118	0.257	1493.8	2256.7	1.51071	0.024	3870.7	2256.7	0.583021	0.029
3804	322.3	697.4	2.16382	0.02	322.3	546.7	1.69625	0.076	697.4	546.7	0.783912	0.089	322.3	659.2	2.0453	0.099	697.4	431.8	0.619157	0.356	546.7	581.3	1.06329	0.66	659.2	431.8	0.655036	0.661	659.2	581.3	0.881826	0.452	431.8	581.3	1.34623	0.593
3819	788.4	1331	1.68823	0.147	788.4	1151.9	1.46106	0.103	1331	1151.9	0.86544	0.547	788.4	622.2	0.789193	0.352	1331	565.5	0.424869	0.137	1151.9	818.4	0.710478	0.008	622.2	565.5	0.908872	0.117	622.2	818.4	1.31533	0.579	565.5	818.4	1.44721	0.115
4003	8364.3	2986.6	0.357065	0.067	8364.3	6664.2	0.796743	0.419	2986.6	6664.2	2.23137	0.105	8364.3	3041	0.363569	0.042	2986.6	2604.6	0.872095	0.939	6664.2	2862.3	0.429504	0.079	3041	2604.6	0.856495	0.863	3041	2862.3	0.941236	0.803	2604.6	2862.3	1.09894	0.872
4008	1580.2	2054.6	1.30022	0.774	1580.2	4270.7	2.70263	0.042	2054.6	4270.7	2.0786	0.209	1580.2	7313.8	4.6284	0.004	2054.6	2954.6	1.43804	0.135	4270.7	4618.1	1.08134	0.165	7313.8	2954.6	0.403976	0.012	7313.8	4618.1	0.631423	0.005	2954.6	4618.1	1.56302	0.035
4112	764.5	3454.8	4.51903	0.042	764.5	1789	2.34009	0.226	3454.8	1789	0.51783	0.223	764.5	4154.7	5.43453	0.014	3454.8	3620.6	1.04799	0.447	1789	2504.6	1.4	0.329	4154.7	3620.6	0.871447	0.191	4154.7	2504.6	0.602835	0.769	3620.6	2504.6	0.691764	0.532
4501	4017.4	1811.6	0.450938	0.048	4017.4	1585.3	0.394608	0.042	1811.6	1585.3	0.875083	0.529	4017.4	3045	0.757953	0.3	1811.6	2998	1.65489	0.703	1585.3	1716.7	1.08289	0.152	3045	2998	0.984565	0.016	3045	1716.7	0.563777	0.956	2998	1716.7	0.572615	0.169
4511	1434.5	741.1	0.516626	0.204	1434.5	460.5	0.321018	0.019	741.1	460.5	0.621374	0.503	1434.5	667.6	0.465389	0.128	741.1	1317.7	1.77803	0.811	460.5	612.1	1.32921	0.289	667.6	1317.7	1.97379	0.908	667.6	612.1	0.916866	0.444	1317.7	612.1	0.464522	0.415
4514	1728.6	2480.6	1.43503	0.133	1728.6	1265.7	0.732211	0.293	2480.6	1265.7	0.510239	0.091	1728.6	1233.8	0.713757	0.012	2480.6	1128.2	0.454809	0.063	1265.7	1436.9	1.13526	0.775	1233.8	1128.2	0.914411	0.214	1233.8	1436.9	1.16461	0.708	1128.2	1436.9	1.27362	0.299
4518	2334.9	3604.9	1.54392	0.064	2334.9	1255	0.537496	0.147	3604.9	1255	0.348137	0.029	2334.9	3949.6	1.69155	0.187	3604.9	1106.9	0.307054	0.015	1255	1551.3	1.2361	0.817	3949.6	1106.9	0.280256	0.078	3949.6	1551.3	0.392774	0.049	1106.9	1551.3	1.40148	0.267
4607	2108.9	2196.3	1.04144	0.875	2108.9	996	0.472284	0.073	2196.3	996	0.45349	0.01	2108.9	1349.9	0.640097	0.219	2196.3	1561.7	0.71106	0.017	996	1165.7	1.17038	0.065	1349.9	1561.7	1.1569	0.517	1349.9	1165.7	0.863545	0.559	1561.7	1165.7	0.74643	0.151
4707	2118.7	1023.9	0.483268	0.15	2118.7	2545	1.20121	0.477	1023.9	2545	2.48559	0.034	2118.7	524.3	0.247463	0.037	1023.9	1081.4	1.05616	0.78	2545	1148.2	0.451159	0.035	524.3	1081.4	2.06256	0.066	524.3	1148.2	2.18997	0.274	1081.4	1148.2	1.06177	0.876
4710	3096.4	2237.8	0.72271	0.096	3096.4	5029.5	1.62431	0.094	2237.8	5029.5	2.24752	0.037	3096.4	3432.9	1.10867	0.745	2237.8	2835.8	1.26723	0.795	5029.5	2130.2	0.423541	0.084	3432.9	2835.8	0.826065	0.248	3432.9	2130.2	0.620525	0.595	2835.8	2130.2	0.751181	0.229
4711	1386.2	2075.7	1.4974	0.291	1386.2	1030.8	0.743616	0.321	2075.7	1030.8	0.496604	0.102	1386.2	1531.6	1.10489	0.787	2075.7	2968	1.42988	0.789	1030.8	2215.6	2.1494	0.11	1531.6	2968	1.93784	0.172	1531.6	2215.6	1.44659	0.234	2968	2215.6	0.746496	0.47
4808	2337.7	2444.1	1.04551	0.845	2337.7	1330.8	0.569277	0.027	2444.1	1330.8	0.544495	0.09	2337.7	2320.5	0.992642	0.981	2444.1	2541.5	1.03985	0.559	1330.8	2767.9	2.07988	0.03	2320.5	2541.5	1.09524	0.543	2320.5	2767.9	1.1928	0.772	2541.5	2767.9	1.08908	0.582
5306	734	1154.5	1.57289	0.27	734	572.4	0.779837	0.668	1154.5	572.4	0.495799	0.118	734	1261.6	1.7188	0.148	1154.5	552.2	0.478302	0.389	572.4	806.7	1.40933	0.94	1261.6	552.2	0.437698	0.239	1261.6	806.7	0.639426	0.014	552.2	806.7	1.46088	0.481
5312	306.6	451.1	1.4713	0.244	306.6	1230.7	4.01402	0.002	451.1	1230.7	2.72822	0	306.6	900.6	2.93738	0.092	451.1	342.5	0.759255	0.776	1230.7	468.4	0.380596	0.004	900.6	342.5	0.380302	0.165	900.6	468.4	0.520098	0.118	342.5	468.4	1.36759	0.423
5412	315.5	463.2	1.46815	0.082	315.5	362.6	1.14929	0.636	463.2	362.6	0.782815	0.28	315.5	1722.1	5.45832	0.01	463.2	1304.7	2.81671	0.127	362.6	1103.9	3.0444	0.026	1722.1	1304.7	0.757622	0.239	1722.1	1103.9	0.64102	0.354	1304.7	1103.9	0.846095	0.66
5503	1707.5	1874.2	1.09763	0.84	1707.5	2634.9	1.54313	0.138	1874.2	2634.9	1.40588	0.377	1707.5	3010	1.76281	0.041	1874.2	735.8	0.392594	0.125	2634.9	493.6	0.187332	0.007	3010	735.8	0.244452	0.002	3010	493.6	0.163987	0.001	735.8	493.6	0.670834	0.376
5508	1787.3	2706.4	1.51424	0.025	1787.3	1174	0.656857	0.192	2706.4	1174	0.433787	0.021	1787.3	2503.6	1.40077	0.016	2706.4	2044.2	0.755321	0.081	1174	1735.8	1.47853	0.089	2503.6	2044.2	0.816504	0.106	2503.6	1735.8	0.693322	0.056	2044.2	1735.8	0.849134	0.475
5609	2620.4	3363	1.28339	0.111	2620.4	1785.4	0.681346	0.116	3363	1785.4	0.530895	0.002	2620.4	2824.7	1.07797	0.615	3363	1557.1	0.463009	0.152	1785.4	1941.6	1.08749	0.513	2824.7	1557.1	0.551244	0.337	2824.7	1941.6	0.687365	0.008	1557.1	1941.6	1.24693	0.67
5611	4348.2	4013.5	0.923026	0.636	4348.2	1202.9	0.276643	0.005	4013.5	1202.9	0.299713	0.001	4348.2	2505.5	0.576215	0.209	4013.5	2143.4	0.534048	0.227	1202.9	2801.7	2.32912	0.126	2505.5	2143.4	0.855478	0.837	2505.5	2801.7	1.11822	0.777	2143.4	2801.7	1.30713	0.513
5709	5078.6	3998.9	0.787402	0.488	5078.6	5642.6	1.11105	0.64	3998.9	5642.6	1.41104	0.143	5078.6	3378.2	0.665183	0.214	3998.9	2662	0.665683	0.25	5642.6	2798.6	0.495977	0.002	3378.2	2662	0.787994	0.18	3378.2	2798.6	0.828429	0.239	2662	2798.6	1.05131	0.756
5710	4173.2	5507	1.31961	0.2	4173.2	2298.7	0.550824	0.075	5507	2298.7	0.417414	0.003	4173.2	2667.9	0.639294	0.27	5507	3221.3	0.584946	0.01	2298.7	2084.5	0.906817	0.203	2667.9	3221.3	1.20743	0.62	2667.9	2084.5	0.781326	0.631	3221.3	2084.5	0.647099	0.235
5717	244.2	568.8	2.32924	0.405	244.2	480.5	1.96765	0.248	568.8	480.5	0.844761	0.826	244.2	1170	4.79115	0.007	568.8	962.8	1.69269	0.54	480.5	826.7	1.7205	0.085	1170	962.8	0.822906	0.237	1170	826.7	0.706581	0.4	962.8	826.7	0.858641	0.585
5719	2544.8	1570	0.616944	0.075	2544.8	7477.7	2.93842	0	1570	7477.7	4.76287	0	2544.8	1700.1	0.668068	0.329	1570	652.5	0.415605	0.01	7477.7	649.2	0.0868181	0	1700.1	652.5	0.383801	0.194	1700.1	649.2	0.38186	0.193	652.5	649.2	0.994943	0.97
6002	928.7	1880	2.02434	0.22	928.7	588.9	0.634112	0.475	1880	588.9	0.313245	0.061	928.7	2918.5	3.14256	0.013	1880	1551.3	0.82516	0.261	588.9	904.2	1.5354	0.218	2918.5	1551.3	0.53154	0.026	2918.5	904.2	0.309817	0.116	1551.3	904.2	0.582866	0.494
6107	525.8	1060.6	2.01712	0.39	525.8	23.1	0.0439331	0.117	1060.6	23.1	0.0217801	0.104	525.8	563	1.07075	0.896	1060.6	601.8	0.567415	0.986	23.1	1051.5	45.5195	0.07	563	601.8	1.06892	0.009	563	1051.5	1.86767	0.885	601.8	1051.5	1.74726	0.137
6108	9.7	351.3	36.2165	0.015	9.7	169.1	17.433	0.003	351.3	169.1	0.481355	0.104	9.7	905	93.299	0.003	351.3	996.2	2.83575	0.006	169.1	2165.5	12.806	0	905	996.2	1.10077	0.025	905	2165.5	2.39282	0.569	996.2	2165.5	2.17376	0.024
6109	451	679.2	1.50599	0.394	451	302.8	0.671397	0.584	679.2	302.8	0.445819	0.053	451	465.2	1.03149	0.954	679.2	638.9	0.940665	0.026	302.8	1655.7	5.46797	0.309	465.2	638.9	1.37339	0.012	465.2	1655.7	3.55911	0.558	638.9	1655.7	2.59149	0.055
6304	1948.5	2207.3	1.13282	0.575	1948.5	868.6	0.445779	0.034	2207.3	868.6	0.393512	0.007	1948.5	2812.4	1.44337	0.095	2207.3	1768.4	0.80116	0.025	868.6	1256.7	1.44681	0.286	2812.4	1768.4	0.628787	0.002	2812.4	1256.7	0.446843	0.241	1768.4	1256.7	0.710642	0.524
6308	846.8	1187.3	1.4021	0.415	846.8	732.9	0.865494	0.747	1187.3	732.9	0.617283	0.115	846.8	1271.4	1.50142	0.307	1187.3	423.1	0.356355	0.159	732.9	696.5	0.950334	0.101	1271.4	423.1	0.332783	0.098	1271.4	696.5	0.547821	0.016	423.1	696.5	1.64618	0.291
6413	1663.4	1659.2	0.997475	0.992	1663.4	1144.4	0.687988	0.036	1659.2	1144.4	0.68973	0.205	1663.4	1936.3	1.16406	0.211	1659.2	852.1	0.513561	0.643	1144.4	1473.2	1.28731	0.104	1936.3	852.1	0.440066	0.066	1936.3	1473.2	0.760833	0.002	852.1	1473.2	1.72891	0.038
6605	2111.2	3307	1.56641	0.024	2111.2	2007.5	0.950881	0.778	3307	2007.5	0.607046	0.002	2111.2	1527.5	0.723522	0.178	3307	1430.3	0.432507	0.007	2007.5	1290.7	0.642939	0.436	1527.5	1430.3	0.936367	0.602	1527.5	1290.7	0.844975	0.892	1430.3	1290.7	0.902398	0.863
6608	1355.6	2241.4	1.65344	0.069	1355.6	1782.3	1.31477	0.402	2241.4	1782.3	0.795173	0.393	1355.6	746.8	0.5509	0.087	2241.4	562.1	0.250781	0.041	1782.3	1044.9	0.586265	0.041	746.8	562.1	0.752678	0.409	746.8	1044.9	1.39917	0.372	562.1	1044.9	1.85892	0.201
6610	986.1	3139.9	3.18416	0.015	986.1	1087.4	1.10273	0.742	3139.9	1087.4	0.346317	0.02	986.1	2369.4	2.4028	0.023	3139.9	1734.2	0.552311	0.22	1087.4	2180.1	2.00487	0.334	2369.4	1734.2	0.731915	0.748	2369.4	2180.1	0.920106	0.378	1734.2	2180.1	1.25712	0.555
6611	1786.1	2111.1	1.18196	0.332	1786.1	1272.7	0.712558	0.174	2111.1	1272.7	0.602861	0.005	1786.1	2588.2	1.44908	0.071	2111.1	1485	0.703425	0.004	1272.7	1042.8	0.81936	0.671	2588.2	1485	0.573758	0.003	2588.2	1042.8	0.402905	0.081	1485	1042.8	0.702222	0.404
6612	559.1	683.4	1.22232	0.314	559.1	755.4	1.3511	0.154	683.4	755.4	1.10536	0.6	559.1	1282.8	2.2944	0.086	683.4	1883.5	2.75607	0.026	755.4	355	0.46995	0.164	1282.8	1883.5	1.46827	0.042	1282.8	355	0.276738	0.455	1883.5	355	0.188479	0.081
6711	993.5	735.1	0.739909	0.143	993.5	339.9	0.342124	0.009	735.1	339.9	0.462386	0.086	993.5	774.8	0.779869	0.394	735.1	739.3	1.00571	0.048	339.9	315.6	0.928508	0.206	774.8	739.3	0.954182	0.121	774.8	315.6	0.407331	0.918	739.3	315.6	0.42689	0.164
6715	947.5	1446.3	1.52644	0.268	947.5	444.6	0.469235	0.161	1446.3	444.6	0.307405	0.033	947.5	755.9	0.797784	0.516	1446.3	447.7	0.309549	0.033	444.6	531.9	1.19636	0.99	755.9	447.7	0.592274	0.025	755.9	531.9	0.703665	0.229	447.7	531.9	1.18807	0.708
6808	1116.5	2745	2.45858	0.053	1116.5	3123.2	2.79731	0.017	2745	3123.2	1.13778	0.5	1116.5	1827	1.63636	0.24	2745	1358.7	0.494973	0.062	3123.2	1541.6	0.493596	0.031	1827	1358.7	0.743678	0.472	1827	1541.6	0.843788	0.438	1358.7	1541.6	1.13461	0.735
6809	584.1	2847.6	4.87519	0.094	584.1	693	1.18644	0.824	2847.6	693	0.243363	0.123	584.1	1314.3	2.25013	0.121	2847.6	268.1	0.0941495	0.215	693	1341.5	1.93579	0.397	1314.3	268.1	0.203987	0.938	1314.3	1341.5	1.0207	0.043	268.1	1341.5	5.00373	0.002
6813	1263.6	3181.5	2.51781	0.129	1263.6	3268.9	2.58697	0.036	3181.5	3268.9	1.02747	0.92	1263.6	2162.9	1.7117	0.357	3181.5	2072.8	0.651517	0.247	3268.9	2053.2	0.628101	0.319	2162.9	2072.8	0.958343	0.875	2162.9	2053.2	0.949281	0.944	2072.8	2053.2	0.990544	0.986
6818	1625.1	1509.4	0.928804	0.754	1625.1	1548.7	0.952988	0.848	1509.4	1548.7	1.02604	0.868	1625.1	851	0.52366	0.095	1509.4	479.1	0.317411	0.002	1548.7	591	0.38161	0.008	851	479.1	0.562985	0.182	851	591	0.694477	0.112	479.1	591	1.23356	0.417
6820	675.5	1431.6	2.11932	0.02	675.5	1324	1.96003	0.027	1431.6	1324	0.924839	0.588	675.5	4410.8	6.52968	0	1431.6	3397.1	2.37294	0.022	1324	3200.3	2.41715	0.016	4410.8	3397.1	0.770178	0.1	4410.8	3200.3	0.72556	0.167	3397.1	3200.3	0.942068	0.789
6823	443.7	1301.9	2.93419	0.019	443.7	2061.7	4.64661	0.005	1301.9	2061.7	1.58361	0.072	443.7	796	1.794	0.277	1301.9	1078.7	0.828558	0.221	2061.7	953.5	0.462482	0.131	796	1078.7	1.35515	0.618	796	953.5	1.19786	0.609	1078.7	953.5	0.883934	0.807
7004	766.2	853.6	1.11407	0.845	766.2	344.9	0.450144	0.258	853.6	344.9	0.404053	0.184	766.2	196.9	0.256983	0.129	853.6	50.3	0.0589269	0.072	344.9	130.5	0.378371	0.068	196.9	50.3	0.25546	0.288	196.9	130.5	0.662773	0.006	50.3	130.5	2.59443	0.167
7106	926.3	1291.4	1.39415	0.188	926.3	764.9	0.825758	0.583	1291.4	764.9	0.592303	0.028	926.3	1137.1	1.22757	0.499	1291.4	186	0.14403	0.008	764.9	393.9	0.514969	0.022	1137.1	186	0.163574	0.04	1137.1	393.9	0.346408	0.006	186	393.9	2.11774	0.324
7107	64.1	122.2	1.9064	0.491	64.1	25.8	0.402496	0.454	122.2	25.8	0.211129	0.194	64.1	1831.8	28.5772	0.208	122.2	5259	43.036	0	25.8	6606.1	256.05	0.014	1831.8	5259	2.87095	0.021	1831.8	6606.1	3.60634	0.116	5259	6606.1	1.25615	0.377
7209	455.7	1053	2.31073	0.039	455.7	721.2	1.58262	0.162	1053	721.2	0.6849	0.117	455.7	723.3	1.58723	0.159	1053	417.1	0.396106	0.057	721.2	559.6	0.775929	0.123	723.3	417.1	0.576663	0.306	723.3	559.6	0.773676	0.12	417.1	559.6	1.34164	0.466
7210	2398.1	1737.3	0.724449	0.195	2398.1	1228.9	0.512447	0.06	1737.3	1228.9	0.707362	0.104	2398.1	3276	1.36608	0.19	1737.3	1846.5	1.06286	0.296	1228.9	1534.7	1.24884	0.064	3276	1846.5	0.563645	0.012	3276	1534.7	0.468468	0.025	1846.5	1534.7	0.83114	0.139
7301	7359.6	7534.7	1.02379	0.907	7359.6	3352.6	0.455541	0.013	7534.7	3352.6	0.444955	0.02	7359.6	5350.4	0.726996	0.116	7534.7	6244.3	0.828739	0.132	3352.6	4642.6	1.38478	0.001	5350.4	6244.3	1.16707	0.576	5350.4	4642.6	0.867711	0.166	6244.3	4642.6	0.743494	0.223
7310	565.3	1462.8	2.58765	0.007	565.3	583.2	1.03166	0.917	1462.8	583.2	0.398687	0.003	565.3	1839.5	3.25402	0.011	1462.8	1534.7	1.04915	0.01	583.2	2575.7	4.4165	0.128	1839.5	1534.7	0.834303	0.091	1839.5	2575.7	1.40022	0.609	1534.7	2575.7	1.67831	0.124
7320	1700.1	1751.8	1.03041	0.917	1700.1	553.9	0.325804	0.059	1751.8	553.9	0.316189	0.006	1700.1	1957.7	1.15152	0.611	1751.8	1396.5	0.79718	0.008	553.9	591.2	1.06734	0.039	1957.7	1396.5	0.713337	0.005	1957.7	591.2	0.301987	0.157	1396.5	591.2	0.423344	0.047
7403	423.3	870.4	2.05622	0.398	423.3	447.8	1.05788	0.936	870.4	447.8	0.514476	0.336	423.3	2141.7	5.05953	0.014	870.4	1109.9	1.27516	0.019	447.8	3278.8	7.32202	0.037	2141.7	1109.9	0.518233	0.125	2141.7	3278.8	1.53093	0.047	1109.9	3278.8	2.95414	0.016
7411	2224.4	3248.9	1.46057	0.016	2224.4	1599.8	0.719205	0.076	3248.9	1599.8	0.492413	0.003	2224.4	2780.9	1.25018	0.312	3248.9	1792.4	0.551694	0.003	1599.8	2020	1.26266	0.748	2780.9	1792.4	0.64454	0.165	2780.9	2020	0.726384	0.225	1792.4	2020	1.12698	0.688
7506	915.6	1513.2	1.65269	0.519	915.6	9322.8	10.1822	0	1513.2	9322.8	6.16098	0.002	915.6	3834.9	4.1884	0.004	1513.2	5124.3	3.3864	0.011	9322.8	5299.9	0.568488	0.009	3834.9	5124.3	1.33623	0.044	3834.9	5299.9	1.38202	0.116	5124.3	5299.9	1.03427	0.81
7508	1727.7	1640.7	0.949644	0.845	1727.7	3099.4	1.79395	0.051	1640.7	3099.4	1.88907	0.065	1727.7	1976.1	1.14377	0.452	1640.7	938.5	0.572012	0.328	3099.4	2362.9	0.762373	0.011	1976.1	938.5	0.474925	0.541	1976.1	2362.9	1.19574	0.019	938.5	2362.9	2.51774	0.065
7604	2992.2	3878	1.29604	0.305	2992.2	1799.6	0.60143	0.178	3878	1799.6	0.464054	0.008	2992.2	1587.7	0.530613	0.183	3878	2023.7	0.521841	0.015	1799.6	1850.3	1.02817	0.493	1587.7	2023.7	1.27461	0.712	1587.7	1850.3	1.1654	0.483	2023.7	1850.3	0.914315	0.678
7605	451.1	2782.2	6.16759	0.119	451.1	237.5	0.526491	0.323	2782.2	237.5	0.0853641	0.095	451.1	2020.1	4.47816	0.068	2782.2	279.5	0.10046	0.133	237.5	581.1	2.44674	0.701	2020.1	279.5	0.138359	0.08	2020.1	581.1	0.287659	0.047	279.5	581.1	2.07907	0.063
7612	1186.8	1574.5	1.32668	0.169	1186.8	652.2	0.549545	0.116	1574.5	652.2	0.414227	0.003	1186.8	2951.9	2.48728	0.006	1574.5	2505.8	1.59149	0.023	652.2	2435.9	3.7349	0.001	2951.9	2505.8	0.848877	0.197	2951.9	2435.9	0.825197	0.172	2505.8	2435.9	0.972105	0.809
7705	306.8	1132.7	3.69198	0.028	306.8	320	1.04302	0.939	1132.7	320	0.282511	0.029	306.8	789.1	2.57203	0.053	1132.7	517.3	0.456696	0.225	320	752.6	2.35188	0.368	789.1	517.3	0.655557	0.867	789.1	752.6	0.953745	0.261	517.3	752.6	1.45486	0.347
7707	2111.2	3102.4	1.4695	0.152	2111.2	2659.8	1.25985	0.353	3102.4	2659.8	0.857336	0.355	2111.2	2374.7	1.12481	0.677	3102.4	1249.6	0.402785	0.047	2659.8	1977.2	0.743364	0.015	2374.7	1249.6	0.526214	0.41	2374.7	1977.2	0.83261	0.062	1249.6	1977.2	1.58227	0.082
7717	1156.6	1576.1	1.3627	0.261	1156.6	863.4	0.746498	0.372	1576.1	863.4	0.547808	0.008	1156.6	1302.5	1.12615	0.792	1576.1	184.4	0.116998	0.008	863.4	881.3	1.02073	0.001	1302.5	184.4	0.141574	0.383	1302.5	881.3	0.676622	0.062	184.4	881.3	4.77928	0.001
7809	318.2	472.5	1.48492	0.133	318.2	853.3	2.68165	0.152	472.5	853.3	1.80593	0.271	318.2	968.1	3.04243	0.003	472.5	408.7	0.864974	0.067	853.3	807.7	0.94656	0.237	968.1	408.7	0.422167	0.326	968.1	807.7	0.834315	0.017	408.7	807.7	1.97627	0.088
7812	384.4	1559.1	4.05593	0.059	384.4	256	0.665973	0.645	1559.1	256	0.164197	0.027	384.4	687.3	1.78798	0.299	1559.1	373.2	0.239369	0.157	256	819.8	3.20234	0.61	687.3	373.2	0.542994	0.562	687.3	819.8	1.19278	0.203	373.2	819.8	2.19668	0.188
7819	1972.1	4297.9	2.17935	0.109	1972.1	3595.6	1.82323	0.068	4297.9	3595.6	0.836595	0.496	1972.1	1802.4	0.91395	0.83	4297.9	1332.3	0.309989	0.089	3595.6	1980.5	0.550812	0.007	1802.4	1332.3	0.739181	0.774	1802.4	1980.5	1.09881	0.452	1332.3	1980.5	1.48653	0.358
7903	317.4	1458.9	4.59641	0.017	317.4	761.5	2.39918	0.049	1458.9	761.5	0.521969	0.078	317.4	638.7	2.01229	0.094	1458.9	181	0.124066	0.053	761.5	604.2	0.793434	0.011	638.7	181	0.283388	0.863	638.7	604.2	0.945984	0.016	181	604.2	3.33812	0.063
8007	1389.6	2624.2	1.88846	0.261	1389.6	104.7	0.0753454	0.062	2624.2	104.7	0.0398979	0.035	1389.6	584.2	0.420409	0.216	2624.2	160.9	0.0613139	0.042	104.7	246.8	2.35721	0.323	584.2	160.9	0.275419	0.237	584.2	246.8	0.422458	0.146	160.9	246.8	1.53387	0.32
8010	2857.3	2286.3	0.800161	0.729	2857.3	246.6	0.0863053	0.086	2286.3	246.6	0.10786	0.119	2857.3	2215.1	0.775242	0.632	2286.3	2962.1	1.29559	0.463	246.6	3124.3	12.6695	0.164	2215.1	2962.1	1.33723	0.144	2215.1	3124.3	1.41046	0.676	2962.1	3124.3	1.05476	0.924
8025	44.9	227.2	5.06013	0.114	44.9	1728.7	38.5011	0	227.2	1728.7	7.60871	0	44.9	1861	41.4477	0.015	227.2	375.7	1.65361	0.009	1728.7	1189.6	0.688147	0.001	1861	375.7	0.201881	0.231	1861	1189.6	0.639226	0.03	375.7	1189.6	3.16636	0.016
8032	2492.5	6181	2.47984	0.033	2492.5	2160.8	0.866921	0.76	6181	2160.8	0.349587	0.022	2492.5	1705	0.684052	0.36	6181	4177.6	0.675878	0.017	2160.8	2729.4	1.26314	0.117	1705	4177.6	2.45021	0.003	1705	2729.4	1.60082	0.031	4177.6	2729.4	0.653342	0.126
8036	2964.9	3031.6	1.0225	0.966	2964.9	324.7	0.109515	0.116	3031.6	324.7	0.107105	0.018	2964.9	3503.8	1.18176	0.746	3031.6	2037.3	0.672021	0.372	324.7	2199.7	6.77456	0.009	3503.8	2037.3	0.581454	0.241	3503.8	2199.7	0.627804	0.177	2037.3	2199.7	1.07971	0.788
8101	2536.7	2821.2	1.11215	0.559	2536.7	1296.4	0.511058	0.056	2821.2	1296.4	0.459521	0.013	2536.7	2523.5	0.994796	0.977	2821.2	1515.4	0.537147	0.038	1296.4	2028	1.56433	0.684	2523.5	1515.4	0.600515	0.088	2523.5	2028	0.803646	0.094	1515.4	2028	1.33826	0.305
8103	1952.1	2065.4	1.05804	0.865	1952.1	917.8	0.47016	0.171	2065.4	917.8	0.444369	0.001	1952.1	2299.7	1.17806	0.616	2065.4	1895.7	0.917837	0.036	917.8	1341.3	1.46143	0.032	2299.7	1895.7	0.824325	0.024	2299.7	1341.3	0.58325	0.3	1895.7	1341.3	0.707549	0.196
8104	341.1	463.3	1.35825	0.722	341.1	1080.9	3.16887	0.058	463.3	1080.9	2.33305	0.022	341.1	538.4	1.57842	0.672	463.3	401.5	0.866609	0.886	1080.9	491	0.454251	0.032	538.4	401.5	0.745728	0.897	538.4	491	0.911961	0.743	401.5	491	1.22291	0.705
8105	1079.2	1076	0.997035	0.995	1079.2	276.6	0.256301	0.13	1076	276.6	0.257063	0.069	1079.2	5951.4	5.51464	0.006	1076	7929.2	7.36914	0.002	276.6	5315.1	19.2158	0.001	5951.4	7929.2	1.33233	0.532	5951.4	5315.1	0.893084	0.154	7929.2	5315.1	0.67032	0.048
8203	11625.9	5137.5	0.441901	0.061	11625.9	4048.9	0.348266	0.047	5137.5	4048.9	0.788107	0.316	11625.9	3577.9	0.307753	0.033	5137.5	5629.7	1.09581	0.003	4048.9	3078.9	0.760429	0.279	3577.9	5629.7	1.57346	0.338	3577.9	3078.9	0.860533	0.091	5629.7	3078.9	0.546903	0.045
8207	10978.3	9582	0.872813	0.247	10978.3	8951.2	0.815354	0.151	9582	8951.2	0.934168	0.442	10978.3	10339.2	0.941785	0.679	9582	10348.8	1.08003	0.001	8951.2	5145.1	0.574794	0.374	10339.2	10348.8	1.00093	0.009	10339.2	5145.1	0.49763	0.996	10348.8	5145.1	0.497169	0.015
8209	1499.2	1174.3	0.783284	0.661	1499.2	644.6	0.429963	0.295	1174.3	644.6	0.548923	0.101	1499.2	2496.4	1.66515	0.293	1174.3	1333.9	1.13591	0.23	644.6	746.2	1.15762	0.245	2496.4	1333.9	0.534329	0.033	2496.4	746.2	0.29891	0.152	1333.9	746.2	0.559412	0.333
8213	93.7	45.6	0.48666	0.464	93.7	13.1	0.139808	0.127	45.6	13.1	0.287281	0.49	93.7	4150.3	44.2935	0.002	45.6	3202.9	70.239	0	13.1	2331	177.939	0.014	4150.3	3202.9	0.771727	0.034	4150.3	2331	0.561646	0.372	3202.9	2331	0.727778	0.32
8214	48.2	11.3	0.23444	0.425	48.2	11.7	0.242739	0.425	11.3	11.7	1.0354	0.961	48.2	1014	21.0373	0	11.3	614.5	54.3805	0.06	11.7	807.6	69.0256	0.11	1014	614.5	0.606016	0.55	1014	807.6	0.79645	0.261	614.5	807.6	1.31424	0.673
8303	1900.9	1485.4	0.781419	0.305	1900.9	2408.1	1.26682	0.475	1485.4	2408.1	1.62118	0.212	1900.9	1462.3	0.769267	0.211	1485.4	581.4	0.39141	0.032	2408.1	772.7	0.320875	0.036	1462.3	581.4	0.397593	0.003	1462.3	772.7	0.528414	0.004	581.4	772.7	1.32903	0.147
8401	1336.8	1816.3	1.35869	0.343	1336.8	892.8	0.667864	0.306	1816.3	892.8	0.491549	0.024	1336.8	1829.7	1.36872	0.314	1816.3	926.3	0.509993	0.034	892.8	1018.2	1.14046	0.91	1829.7	926.3	0.506258	0.021	1829.7	1018.2	0.556485	0.057	926.3	1018.2	1.09921	0.75
8403	3587.7	5019	1.39895	0.266	3587.7	1867.5	0.520528	0.111	5019	1867.5	0.372086	0.029	3587.7	4185.6	1.16665	0.513	5019	3693.6	0.735923	0.049	1867.5	2481.8	1.32894	0.023	4185.6	3693.6	0.882454	0.034	4185.6	2481.8	0.592938	0.372	3693.6	2481.8	0.671919	0.051
8408	963.9	1910.5	1.98205	0.125	963.9	633.2	0.656915	0.545	1910.5	633.2	0.331432	0.002	963.9	2014	2.08943	0.096	1910.5	2142.2	1.12128	0.386	633.2	1739.2	2.74668	0.013	2014	2142.2	1.06365	0.164	2014	1739.2	0.863555	0.719	2142.2	1739.2	0.811876	0.316
8409	1135.1	1391.1	1.22553	0.692	1135.1	331.7	0.292221	0.257	1391.1	331.7	0.238444	0.003	1135.1	2816.5	2.48128	0.069	1391.1	3057.8	2.19812	0.024	331.7	2096.6	6.32077	0.094	2816.5	3057.8	1.08567	0.126	2816.5	2096.6	0.744399	0.86	3057.8	2096.6	0.685656	0.485
8410	1480.6	2842.3	1.91969	0.174	1480.6	56.6	0.0382277	0.112	2842.3	56.6	0.0199135	0.003	1480.6	2804.5	1.89416	0.238	2842.3	1360.3	0.478591	0.032	56.6	1418.9	25.0689	0.048	2804.5	1360.3	0.485042	0.101	2804.5	1418.9	0.505937	0.145	1360.3	1418.9	1.04308	0.906
8411	1109.8	1298.5	1.17003	0.769	1109.8	557.4	0.502253	0.393	1298.5	557.4	0.429265	0.028	1109.8	1087.2	0.979636	0.971	1298.5	1021.2	0.786446	0.411	557.4	1035.7	1.85809	0.428	1087.2	1021.2	0.939294	0.846	1087.2	1035.7	0.952631	0.907	1021.2	1035.7	1.0142	0.98
8413	1393.5	4366	3.13312	0.143	1393.5	856.8	0.614855	0.582	4366	856.8	0.196244	0.065	1393.5	1790	1.28454	0.71	4366	2688.7	0.615827	0.792	856.8	3970.7	4.63434	0.009	1790	2688.7	1.50207	0.014	1790	3970.7	2.21827	0.193	2688.7	3970.7	1.47681	0.042
8415	1290.8	2052.7	1.59025	0.063	1290.8	855.6	0.662845	0.213	2052.7	855.6	0.416817	0.001	1290.8	3625.2	2.80849	0.004	2052.7	2373.3	1.15618	0.649	855.6	2128.2	2.48738	0.036	3625.2	2373.3	0.654667	0.006	3625.2	2128.2	0.587057	0.083	2373.3	2128.2	0.896726	0.645
8416	1328	3713	2.79593	0.053	1328	466.6	0.351355	0.178	3713	466.6	0.125667	0.019	1328	1597.9	1.20324	0.67	3713	1831	0.493132	0.038	466.6	1255.1	2.68988	0.1	1597.9	1831	1.14588	0.51	1597.9	1255.1	0.785468	0.752	1831	1255.1	0.685472	0.368
8417	660.3	1050.4	1.59079	0.175	660.3	603.7	0.914281	0.855	1050.4	603.7	0.574733	0.118	660.3	698	1.0571	0.907	1050.4	873.9	0.831969	0.097	603.7	1373.9	2.2758	0.529	698	873.9	1.25201	0.049	698	1373.9	1.96834	0.684	873.9	1373.9	1.57215	0.232
8421	1196.5	1200.4	1.00326	0.994	1196.5	478.3	0.399749	0.144	1200.4	478.3	0.398451	0.035	1196.5	833.3	0.696448	0.474	1200.4	759.8	0.632956	0.117	478.3	675.3	1.41188	0.055	833.3	759.8	0.911796	0.588	833.3	675.3	0.810392	0.79	759.8	675.3	0.888787	0.633
8430	1094.7	2248.8	2.05426	0.144	1094.7	1302.5	1.18982	0.771	2248.8	1302.5	0.579198	0.084	1094.7	2245.8	2.05152	0.13	2248.8	872.8	0.388118	0.695	1302.5	2137.7	1.64123	0.356	2245.8	872.8	0.388637	0.567	2245.8	2137.7	0.951866	0.01	872.8	2137.7	2.44924	0.008
8607	842	1449.4	1.72138	0.235	842	150.6	0.17886	0.14	1449.4	150.6	0.103905	0.004	842	1590.3	1.88872	0.135	1449.4	1148.2	0.79219	0.789	150.6	1380.8	9.16866	0.019	1590.3	1148.2	0.722002	0.286	1590.3	1380.8	0.868264	0.212	1148.2	1380.8	1.20258	0.455
8608	262.6	394.5	1.50228	0.308	262.6	398.1	1.51599	0.131	394.5	398.1	1.00913	0.972	262.6	194.6	0.741051	0.553	394.5	809.4	2.05171	0.052	398.1	118.8	0.298417	0.046	194.6	809.4	4.1593	0.455	194.6	118.8	0.610483	0.02	809.4	118.8	0.146775	0.009
8609	2513.9	1199	0.476948	0.001	2513.9	1767.7	0.70317	0.054	1199	1767.7	1.47431	0.135	2513.9	1069.2	0.425315	0.009	1199	513.4	0.42819	0.005	1767.7	429.4	0.242915	0.014	1069.2	513.4	0.480172	0.106	1069.2	429.4	0.401609	0.166	513.4	429.4	0.836385	0.554
8610	766.5	1061.5	1.38487	0.314	766.5	452.7	0.590607	0.337	1061.5	452.7	0.426472	0.011	766.5	956.6	1.24801	0.513	1061.5	756.8	0.712953	0.058	452.7	778.9	1.72057	0.274	956.6	756.8	0.791135	0.23	956.6	778.9	0.814238	0.4	756.8	778.9	1.0292	0.926
8612	1586.8	2092.4	1.31863	0.269	1586.8	278.5	0.17551	0.02	2092.4	278.5	0.133101	0.001	1586.8	2096.7	1.32134	0.229	2092.4	1326.2	0.633818	0.017	278.5	1263.8	4.53788	0.025	2096.7	1326.2	0.632518	0.003	2096.7	1263.8	0.602757	0.069	1326.2	1263.8	0.952948	0.852
8618	791.2	1235.8	1.56193	0.128	791.2	450.2	0.569009	0.236	1235.8	450.2	0.364298	0.001	791.2	744.8	0.941355	0.856	1235.8	833.6	0.674543	0.003	450.2	700.2	1.55531	0.071	744.8	833.6	1.11923	0.677	744.8	700.2	0.940118	0.581	833.6	700.2	0.839971	0.419
8621	5433.7	3351.7	0.616836	0.064	5433.7	3454.3	0.635718	0.12	3351.7	3454.3	1.03061	0.874	5433.7	3058.3	0.562839	0.088	3351.7	956.1	0.285258	0.001	3454.3	1088.7	0.315172	0.014	3058.3	956.1	0.312625	0.053	3058.3	1088.7	0.355982	0.038	956.1	1088.7	1.13869	0.625
8630	2263.4	2511.3	1.10953	0.651	2263.4	314.9	0.139127	0.011	2511.3	314.9	0.125393	0.001	2263.4	1928.3	0.851948	0.571	2511.3	2447.2	0.974475	0.244	314.9	2115.1	6.71674	0.003	1928.3	2447.2	1.2691	0.621	1928.3	2115.1	1.09687	0.317	2447.2	2115.1	0.864294	0.384
8635	104	298.8	2.87308	0.181	104	946.9	9.10481	0.008	298.8	946.9	3.16901	0.029	104	403.5	3.87981	0.025	298.8	313.8	1.0502	0.235	946.9	148.2	0.156511	0.019	403.5	313.8	0.777695	0.019	403.5	148.2	0.367286	0.286	313.8	148.2	0.472275	0.007
8704	392.3	830.2	2.11624	0.299	392.3	368.4	0.939077	0.914	830.2	368.4	0.443748	0.208	392.3	5676.2	14.469	0.001	830.2	3335.4	4.01759	0.006	368.4	2550.1	6.9221	0.001	5676.2	3335.4	0.587611	0.005	5676.2	2550.1	0.449262	0.018	3335.4	2550.1	0.764556	0.066
8706	2430.5	2128.3	0.875663	0.772	2430.5	1349.9	0.5554	0.331	2128.3	1349.9	0.634262	0.068	2430.5	1896.3	0.78021	0.609	2128.3	999.6	0.469671	0.069	1349.9	1449.4	1.07371	0.276	1896.3	999.6	0.527132	0.134	1896.3	1449.4	0.764331	0.017	999.6	1449.4	1.44998	0.126
8714	343.3	608.3	1.77192	0.041	343.3	1467	4.27323	0.003	608.3	1467	2.41164	0.005	343.3	550.1	1.60239	0.95	608.3	564.7	0.928325	0.652	1467	622.2	0.424131	0.009	550.1	564.7	1.02654	0.173	550.1	622.2	1.13107	0.909	564.7	622.2	1.10182	0.641
8716	655.1	900.9	1.37521	0.595	655.1	1369.8	2.09098	0.127	900.9	1369.8	1.52048	0.149	655.1	911.5	1.39139	0.559	900.9	734.5	0.815296	0.034	1369.8	2284.2	1.66754	0.161	911.5	734.5	0.805815	0.029	911.5	2284.2	2.50598	0.682	734.5	2284.2	3.10987	0.038
8814	626.7	1160.9	1.8524	0.11	626.7	295.2	0.471039	0.28	1160.9	295.2	0.254285	0.001	626.7	1349.1	2.1527	0.132	1160.9	953.2	0.821087	0.624	295.2	1085.3	3.67649	0.057	1349.1	953.2	0.706545	0.449	1349.1	1085.3	0.804462	0.345	953.2	1085.3	1.13859	0.653
9001	2024.3	1497.3	0.739663	0.523	2024.3	268.1	0.132441	0.007	1497.3	268.1	0.179056	0.14	2024.3	2475.4	1.22284	0.595	1497.3	2199.6	1.46904	0.886	268.1	1609.9	6.00485	0.104	2475.4	2199.6	0.888584	0.323	2475.4	1609.9	0.65036	0.823	2199.6	1609.9	0.731906	0.577
9004	732.1	228.4	0.311979	0.421	732.1	128.3	0.175249	0.336	228.4	128.3	0.561734	0.424	732.1	2422.9	3.30952	0.057	228.4	251.7	1.10201	0.029	128.3	738.3	5.75448	0.076	2422.9	251.7	0.103884	0.007	2422.9	738.3	0.304717	0.003	251.7	738.3	2.93325	0.013
9103	541.2	461.8	0.853289	0.794	541.2	271	0.500739	0.421	461.8	271	0.586834	0.303	541.2	1498.9	2.76959	0.063	461.8	331.1	0.716977	0.94	271	444.1	1.63875	0.798	1498.9	331.1	0.220895	0.033	1498.9	444.1	0.296284	0.02	331.1	444.1	1.34129	0.693
9109	297.5	470.2	1.5805	0.235	297.5	29	0.097479	0.09	470.2	29	0.0616759	0	297.5	865.1	2.9079	0.064	470.2	1159.6	2.46618	0.144	29	1115.4	38.4621	0.09	865.1	1159.6	1.34042	0.567	865.1	1115.4	1.28933	0.616	1159.6	1115.4	0.961883	0.947
9702	67.5	71.3	1.0563	0.928	67.5	808.6	11.9793	0.003	71.3	808.6	11.3408	0.003	67.5	2821.5	41.8	0.001	71.3	1250.3	17.5358	0.015	808.6	1197.1	1.48046	0.262	2821.5	1250.3	0.443133	0.013	2821.5	1197.1	0.424278	0.019	1250.3	1197.1	0.95745	0.906
