# Supplementary material for: Exploring priming responses involved in peach fruit acclimation to cold stress
Source: Sci Rep. 2017 Sep 12;7:11358. doi: 10.1038/s41598-017-11933-3 (PMC5595836; doi:10.1038/s41598-017-11933-3)
Supplement: Supplementary file 4 — Supplementary Table S4 [file 41598_2017_11933_MOESM4_ESM.xls]

## Sheet: Data of proteins
Supplementary Table S4. Sequence data of identified peach proteins.
Sequence data of 171 proteins identified in peach fruit as described in the Experimental procedure. Proteins have been analyzed by 2D electrophoresis and identified by mass spectrometry LC/MS-MS. Legend: Spot No, spot label on the reference gel map presented in Suppl. Figure S3; Protein name, identified peptide names; TR vs CH, responsivness to TR treatment versus CH. N/C: No/Constant, Y/U:Yes/Up…
Spot No	Accession number	Protein name	TR vs CH	PC vs CH	PC vs TR	CH 40+3 vs CH	TR 40+3 vs TR	PC 40+3 vs TR	TR 40+3 vs CH 40+3	PC 40+3 vs CH 40+3	PC 40+3 vs TR 40+3	Subcellular localization	Organism	Matching criteria	Functional categories	Theoretical pI/Mw:	% cov	Score	MW	m/z	Mass (exp)	Sequences
5	gi|462401689	Histidine-containing phosphotransfer protein	N/C	N/C	N/C	N/C	N/C	N/C	Y/D	N/C	N/C	Nucleus	Prunus persica	73% to gi|255542502 Ricinus communis, E value:4e-74	11.05-Disease/Defence/Stress responses	4.07/18456	25	219	18456	561.351	1120.69	K.QLLAAGGPLPGK.-
																				582.822	1163.63	K.ALDQQTVDFK.L
																				784.356	1566.7	R.DCSEEQNVEGCLK.S + 2 Carbamidomethyl (C)
																				785.356	1568.7	R.DCSEEQNVEGCLK.S + 2 Carbamidomethyl (C)
																				762.699	2285.08	R.ACIAFRDCSEEQNVEGCLK.S + 3 Carbamidomethyl (C)
14	M5W1E0|M5W1E0_PRUPE	PITH domain-containing protein	N/C	N/C	N/C	Y/U	N/C	N/C	Y/D	N/C	N/C	Cytoplasm	Prunus persica		10.04-Signal Transduction/Mediators	4.90/19629	7	65	19629	784.434	1566.85	K.IVLCGTTVETTDMK.G + Carbamidomethyl (C)
																				792.427	1582.84	K.IVLCGTTVETTDMK.G + Carbamidomethyl (C); Oxidation (M)
112	gi|84638217	Translationally-controlled tumor protein	N/C	N/C	N/C	N/C	Y/D	Y/D	N/C	N/C	N/C	Cytoplasm	Prunus persica	92% to gi|470121591 Fragaria vesca subsp. vesca, E value:1e-98	11.02-Disease/defense/Defense-related	4.82/21049	26	315	21049	430.77	859.525	K.KNIEGATK.F
																				521.35	1040.69	K.SLVNLVGAIR.E
																				532.298	1062.58	K.VVDIVDTFR.L
																				551.305	1100.6	R.LQEQPPFDK.K
																				741.395	1480.78	K.EVHNGVLWEVDGK.W
114		Non identified	N/C	N/C	Y/D	N/C	Y/D	N/C	Y/D	N/C	N/C				13 Unclassified
208	M5WJ59|M5WJ59_PRUPE	2-oxoglutarate/malate carrier protein	N/C	N/C	N/C	N/C	N/C	N/C	N/C	Y/D	N/C	Mitochondrion	Vitis vinifera		08.04-Intracellular traffic/MItochondrial	9.50/31930	4	78	31930	664.771	1327.53	R.IQLGQGSAAQVTR.N
215	M5WC99|M5WC99_PRUPE	GTP-binding nuclear protein	N/C	N/C	N/C	N/C	N/C	N/C	N/C	Y/U	N/C	Nucleus	Fragaria vesca subsp. vesca		08.01-Intracellular traffic/Nuclear	4.85/30838	16	265	30838	423.664	845.313	K.NLSVEER.K
																				423.664	845.313	K.NLSVEER.K
																				475.675	949.335	R.FASIENNR.L
																				476.176	950.338	R.FASIENNR.L
																				508.68	1015.35	K.AEEEAPAATK.S
																				637.236	1272.46	K.EKAEEEAPAATK.S
																				637.237	1272.46	K.EKAEEEAPAATK.S
																				637.239	1272.46	K.EKAEEEAPAATK.S
																				1094.89	2187.77	R.LEEVAVTTGEEDEDAILDLK.A
																				1094.9	2187.78	R.LEEVAVTTGEEDEDAILDLK.A
																				1095.9	2189.79	R.LEEVAVTTGEEDEDAILDLK.A
503	M5VQ60|M5VQ60_PRUPE	Ankyrin repeat domain-containing protein	N/C	N/C	N/C	N/C	Y/D	N/C	N/C	N/C	Y/U	Chloroplast	Prunus persica		06.01-Protein destination and storage/Folding and stability	4.48/38797	3	92	38797	713.845	1425.68	K.SETSSGDSQSGQTR.A
703	M5VYJ5|M5VYJ5_PRUPE	RuBisCO large subunit-binding protein subunit alpha	N/C	Y/D	Y/D	N/C	N/C	N/C	N/C	N/C	N/C	Chloroplast	Prunus persica		06.01-Protein destination and storage/Folding and stability	5.14/61841	9	210	61841	533.271	1064.53	K.DIAFDQNSR.R
																				407.883	1220.63	K.DIAFDQNSRR.A
																				778.495	1554.98	K.LGLLSVTSGANPVSIK.K
																				807.432	1612.85	K.LVDADEQLGADIVQK.A
																				825.907	1649.8	K.TNDSAGDGTTTASILAR.E
1008	gi|22477474	Protease C56	N/C	N/C	N/C	N/C	N/C	Y/D	N/C	N/C	N/C	Extracellular	Prunis persica	65% to gi|514742353 Setaria italica, E value:5e-21	06.13-Protein destination and storage/Proteolysis	9.38/19077	9	66	19077	824.963	1647.91	R.VVSSGGTFVEADPIDR.C
1009	gi|44409474	Major allergen protein	N/C	Y/U	N/C	Y/U	N/C	N/C	Y/D	N/C	Y/U	Cytoplasm	Prunus avium	100% to gi|44409474 Prunus avium, E value:9e-109	11.02-Disease/defense/Defense-related	4.98/17329	18	61	17329	716.382	1430.75	K.SAEIVEGDGGVGTIK.K
1103	M5WGQ6|M5WGQ6_PRUPE	Ubiquinone biosynthesis protein COQ9	N/C	N/C	N/C	N/C	Y/D	Y/D	Y/D	N/C	N/C	Mitochondrion	Prunus persica		02.20-Energy/Electron-transport	6.60/31715	9	145	31715	715.917	1429.82	R.DVGLSPSIVGSFPR.K
																				742.376	1482.74	R.LSDMIDSSTEELK.S + Oxidation (M)
1108	gi|84637604	NAD(P)-binding Rossmann-fold superfamily protein	N/C	N/C	N/C	N/C	Y/D	N/C	N/C	N/C	N/C	Chloroplast	Prunus persica	76% to gi|508715599 Theobroma cacaoa, E value:3e-65	02.20-Energy/Electron-transport	9.43/14350	17	135	14350	476.177	950.34	R.EADQYVAR.G
																				789.311	1576.61	K.ESIGGADDIFIGDIR.D
1205	gi|462401241	DNA-damage-repair/toleration protein	N/C	Y/D	Y/D	Y/D	Y/D	Y/U	N/C	N/C	N/C	Chloroplast	Prunus persica	81% to gi|470132303 Fragaria vesca subsp. vesca, E value:2e-128	03.19-Cell growth/division/Recombination/repair	5.12/33828	6	87	33828	487.256	972.498	R.ETPTSAIVR.F
																				597.771	1193.53	R.VSSSSDGAVETR.G
1208	gi|462415210	(+)-neomenthol dehydrogenase	N/C	N/C	N/C	N/C	N/C	N/C	Y/D	N/C	N/C	cytop;asm	Prunus persica	69% to gi|359489616 Vitis vinifera, E value:1e-138	11.02-Disease/defense/Defense-related	5.13/31963	9	127	31963	502.27	1002.53	R.IVNVSSSLGK.L
																				899.919	1797.82	K.TDLNSNAGVLPVEEGGAR.V
1210	M5WBU5|M5WBU5_PRUPE	Eukaryotic translation initiation factor	N/C	N/C	N/C	Y/U	N/C	N/C	Y/D	N/C	N/C	Cytoplasm	Prunus persica		05.04-Protein synthesis/Translation factors	4.73/25089	18	168	25089	659.862	1317.71	K.DVASSITAIANEK.I
																				668.901	1335.79	K.IPALLSNDQPIR.K
																				848.959	1695.9	K.TVEVEQEPLDPIAEK.L
1212	gi|22477302	ACC oxidase	N/C	N/C	N/C	N/C	N/C	N/C	N/C	Y/U	N/C	cytopasm	Prunus mume	100% to gi|452090908 Prunus persica, E value:0.0	10.04-Signal Transduction/Mediators	5.61/29948	10	99	29948	814.424	1626.83	K.VSNYPPCPNPELIK.G + Carbamidomethyl (C)
																				832.91	1663.8	K.SNISEVPDLEDQYR.N
1305	M5XYZ4|M5XYZ4_PRUPE	Pyruvate dehydrogenase E1 component subunit beta	N/C	Y/D	Y/D	N/C	Y/D	N/C	N/C	N/C	N/C	Mitochondrion	Prunus persica		02.01-Energy/Glycolysis	5.48/40107	10	143	40108	677.356	676.348	R.SASLAASA.-
																				678.391	677.384	R.SASLAASA.-
																				840.48	1678.95	K.VGAGSSSAMILGQSMQR.I
																				1795.97	1794.96	K.SNYMSAGQINVPIVFR.G
1405	gi|7108577	ACC oxidase	N/C	N/C	N/C	Y/D	N/C	N/C	N/C	N/C	N/C	Cytolasm	Prunus persica	100% to gi|7108577 Prunus persica, E value:0.0	10.04-Signal Transduction/Mediators	5.20/36149	14	201	36149	417.201	832.387	R.QCLEQR.F + Carbamidomethyl (C)
																				680.835	1359.66	K.AFYGTNGPTFGTK.V
																				681.33	1360.64	K.AFYGTNGPTFGTK.V
																				681.33	1360.64	K.AFYGTNGPTFGTK.V
																				681.339	1360.66	K.AFYGTNGPTFGTK.V
																				814.413	1626.81	K.VSNYPPCPNPELIK.G + Carbamidomethyl (C)
																				814.415	1626.82	K.VSNYPPCPNPELIK.G + Carbamidomethyl (C)
																				814.92	1627.83	K.VSNYPPCPNPELIK.G + Carbamidomethyl (C)
																				832.898	1663.78	K.SNISEVPDLEDQYR.N
1406	gi|7108577	ACC oxidase	N/C	N/C	N/C	N/C	N/C	Y/D	N/C	N/C	N/C	cytopasm	Prunus persica	100% to gi|7108577 Prunus persica, E value:0.0	10.04-Signal Transduction/Mediators	5.20/36149	20	157	36149	480.77	959.525	R.VIAQTDGTR.M
																				480.772	959.529	R.VIAQTDGTR.M
																				678.894	1355.77	K.AVETNISLGPIATA.-
																				680.851	1359.69	K.AFYGTNGPTFGTK.V
																				681.355	1360.7	K.AFYGTNGPTFGTK.V
																				814.438	1626.86	K.VSNYPPCPNPELIK.G + Carbamidomethyl (C)
																				814.442	1626.87	K.VSNYPPCPNPELIK.G + Carbamidomethyl (C)
																				832.924	1663.83	K.SNISEVPDLEDQYR.N
1408		Non identified	N/C	N/C	Y/D	N/C	N/C	N/C	N/C	N/C	N/C				13 Unclassified
1606	gi|112381437	ATP synthase subunit beta	N/C	N/C	N/C	N/C	N/C	Y/D	N/C	N/C	N/C	Mitochondrion	Prunus cerasus	84% to gi|470126069 Fragaria vesca subsp. vesca, E value8e-99	02.13-Energy/Respiration	9.64/21009	19	140	21009	639.852	1277.69	R.TIAMDGTEGLVR.G + Oxidation (M)
																				701.386	1400.76	R.IMNVIGEPIDER.G + Oxidation (M)
																				705.445	1408.88	R.VLNTGSPITVPVGR.A
2002	gi|89493012	Pectinesterase inhibitor	N/C	Y/D	N/C	N/C	N/C	N/C	Y/D	Y/D	N/C	Cell wall	Prunus persica	50% to gi|357479079 Medicago truncatula, E value:9e-45	09.01-Cell structure/Cell wall	7.42/18305	8	49	18305	719.791	1437.57	K.FAKQGMNDAAGEAK.T
2205	gi|7108577	ACC oxidase	N/C	N/C	N/C	Y/U	N/C	N/C	Y/D	N/C	Y/U	Cytoplasm	Prunus persica	100% to gi|7108577 Prunus persica, E value:0.0	10.04-Signal Transduction/Mediators	5.20/36149	8	68	36149	814.415	1626.82	K.VSNYPPCPNPELIK.G + Carbamidomethyl (C)
																				832.889	1663.76	K.SNISEVPDLEDQYR.N
2306	M5X5T2|M5X5T2_PRUPE	Ripening-induced protein, quinone oxidoreductase	N/C	N/C	N/C	N/C	N/C	N/C	N/C	Y/D	N/C	Chloroplast	Prunus persica		02.20-Energy/Electron-transport	5.43/34420	35	613	34420	614.757	1227.5	K.FDPNVAVPEIK.E
																				633.755	1265.5	R.SLGADLAIDYTK.D
																				637.252	1272.49	K.VVAASLNPIDFK.R
																				637.275	1272.54	K.VVAASLNPIDFK.R
																				637.785	1273.55	K.VVAASLNPIDFK.R
																				638.292	1274.57	K.VVAASLNPIDFK.R
																				700.766	1399.52	K.TIEAFAYLETSR.A
																				715.306	1428.6	K.VVAASLNPIDFKR.M
																				730.249	1458.48	K.FGSLAEYTASEER.V
																				730.25	1458.49	K.FGSLAEYTASEER.V
																				858.311	1714.61	K.AWVYSEYGQSADVLK.F
																				973.352	1944.69	K.VGDEVYGDLNENALVNPK.K
																				974.382	1946.75	K.VGDEVYGDLNENALVNPK.K
																				1019.91	2037.8	K.EIDSPPPTVPGYDVAGVVVK.V
																				1019.91	2037.81	K.EIDSPPPTVPGYDVAGVVVK.V
2307	gi|462395276	Proline iminopeptidase	N/C	N/C	N/C	Y/U	N/C	Y/U	N/C	Y/D	N/C	Chloroplast	Prunus persica	87% to gi|502114889 Fragaria vesca subsp. vesca, E value:0.0	01.01-Metabolism/Amino acid	5.87/46302	3	84	46302	790.336	1578.66	R.LNSDDQEVQYAAAR.A
2309	gi|22488022	ACC oxidase	N/C	Y/U	N/C	N/C	N/C	Y/D	N/C	N/C	N/C	Cytoplasm	Prunus persica	100% to gi|452090908 Prunus persica, E value:1e-160	10.04-Signal Transduction/Mediators	5.67/25017	15	128	25017	625.223	624.216	R.FEAMK.-
																				814.312	1626.61	K.VSNYPPCPNPELIK.G + Carbamidomethyl (C)
																				814.322	1626.63	K.VSNYPPCPNPELIK.G + Carbamidomethyl (C)
																				832.804	1663.59	K.SNISEVPDLEDQYR.N
																				833.312	1664.61	K.SNISEVPDLEDQYR.N
2310	gi|205830697	Unknown protein 19	Y/U	N/C	N/C	N/C	N/C	N/C	N/C	N/C	N/C	unclear	Pseudotsuga menziesii	100% to gi|502114889 Cicer arietinum, E value:2e-04	12-Unclear classification	5.8/1393	100	85	1393	633.29	1264.57	-.TNAENEFVTIK.K
																				697.321	1392.63	-.TNAENEFVTIKK.-
2411	M5XDT7|M5XDT7_PRUPE	Serpin-ZX	N/C	Y/D	N/C	N/C	N/C	N/C	N/C	Y/D	N/C	Chloroplast	Prunus persica		06.13-Protein destination and storage/Proteolysis	5.36/41974	8	104	41974	569.743	1137.47	K.LDSESGFLDR.H
																				586.78	1171.55	R.NQNDVALGLTK.K
																				679.313	1356.61	K.EILPPGSVDSSTR.L
																				679.816	1357.62	K.EILPPGSVDSSTR.L
2508	M5WSX1|M5WSX1_PRUPE	3-hydroxyisobutyryl-CoA hydrolase	N/C	Y/D	Y/D	N/C	N/C	N/C	N/C	N/C	N/C	Chloroplast			01.01-Metabolism/Amino acid	5.34/35093	7	110		680.319	1358.62	R.LISLNSGDENAVK.A
																				682.813	1363.61	R.AIISEDVYEGIR.A
2509	gi|22485122	Protease C56	N/C	N/C	N/C	N/C	N/C	N/C	N/C	Y/D	N/C	Extracellular	Prunus persica	71% to gi|255570457Ricinus communis, E value:3e-83	06.13-Protein destination and storage/Proteolysis	7.08/21384	13	159	21384	531.272	1060.53	K.AGDTCPTAIR.D + Carbamidomethyl (C)
																				824.941	1647.87	R.VVSSGGTFVEADPIDR.C
																				824.944	1647.87	R.VVSSGGTFVEADPIDR.C
																				825.433	1648.85	R.VVSSGGTFVEADPIDR.C
2509	gi|303844	Eukaryotic initiation factor	N/C	N/C	N/C	N/C	N/C	N/C	N/C	Y/D	N/C	Chloroplast	Oryza sativa Japonica Group	100% to gi|470147369 Oryza sativa, E value:0.0	03.16-Cell growth/DNA synth/replication	5.29/46902	8	126	46902	557.861	1113.71	R.VLITTDLLAR.G
																				701.396	1400.78	K.GLDVIQQAQSGTGK.T
																				794.394	1586.77	K.MFVLDEADEMLSR.G + 2 Oxidation (M)
2513		Non identified	N/C	N/C	Y/U	N/C	N/C	N/C	N/C	N/C	N/C				13 Unclassified
2515	M5VJ67|M5VJ67_PRUPE	Cinnamyl alcohol dehydrogenase	N/C	N/C	N/C	N/C	N/C	N/C	N/C	Y/D	N/C	Cytoplasm	Prunus persica		20.1-Secondary metabolism/Phenylpropanoids/Phenolics	5.43/38723	7	101	38723	616.245	1230.48	R.FVVDVAGSNLNP.-
																				786.799	1571.58	R.DSSGILSPYTYTLR.N
2515	gi|22487728	Protease C56	N/C	N/C	N/C	N/C	N/C	N/C	N/C	Y/D	N/C	Extracellular	Prunus persica	69% to gi|508711166 Theobroma cacao, E value:9e-95	06.13-Protein destination and storage/Proteolysis	5.38/21690	33	664	21690	448.164	894.313	K.CTGYPGIK.A + Carbamidomethyl (C)
																				531.185	1060.35	K.AGDTCPTAIR.D + Carbamidomethyl (C)
																				531.695	1061.37	K.AGDTCPTAIR.D + Carbamidomethyl (C)
																				574.206	1146.4	K.ALGGNICASER.R + Carbamidomethyl (C)
																				574.207	1146.4	K.ALGGNICASER.R + Carbamidomethyl (C)
																				574.207	1146.4	K.ALGGNICASER.R + Carbamidomethyl (C)
																				574.212	1146.41	K.ALGGNICASER.R + Carbamidomethyl (C)
																				574.723	1147.43	K.ALGGNICASER.R + Carbamidomethyl (C)
																				684.224	1366.43	R.DLEGGQTYSEIR.G
																				684.236	1366.46	R.DLEGGQTYSEIR.G
																				684.237	1366.46	R.DLEGGQTYSEIR.G
																				684.238	1366.46	R.DLEGGQTYSEIR.G
																				684.239	1366.46	R.DLEGGQTYSEIR.G
																				684.241	1366.47	R.DLEGGQTYSEIR.G
																				684.242	1366.47	R.DLEGGQTYSEIR.G
																				691.76	1381.5	K.VLGCHVDVVCPK.K + 2 Carbamidomethyl (C)
																				824.781	1647.55	R.VVSSGGTFVEADPIDR.C
																				824.804	1647.59	R.VVSSGGTFVEADPIDR.C
																				824.805	1647.6	R.VVSSGGTFVEADPIDR.C
																				824.811	1647.61	R.VVSSGGTFVEADPIDR.C
																				824.812	1647.61	R.VVSSGGTFVEADPIDR.C
																				824.823	1647.63	R.VVSSGGTFVEADPIDR.C
																				825.31	1648.61	R.VVSSGGTFVEADPIDR.C
																				825.31	1648.61	R.VVSSGGTFVEADPIDR.C
																				825.82	1649.63	R.VVSSGGTFVEADPIDR.C
2812	M5X5S2|M5X5S2_PRUPE	HSP 70	N/C	N/C	N/C	N/C	N/C	Y/D	Y/D	N/C	Y/U	Endoplasmic reticulum	Prunus persica		06.01-Protein destination and storage/Folding and stability	5.14/71143	16	459	71143	608.317	1214.62	K.DAGVIAGLNVMR.I
																				616.306	1230.6	K.DAGVIAGLNVMR.I + Oxidation (M)
																				646.845	1291.67	R.EIAEAYLGLSVK.N
																				679.8	1357.59	K.NALENYAYNMR.N
																				693.85	1385.69	K.ELESICNPIIAK.M + Carbamidomethyl (C)
																				737.323	1472.63	R.TTPSYVAFTDSER.L
																				737.331	1472.65	R.TTPSYVAFTDSER.L
																				830.439	1658.86	R.IINEPTAAAIAYGLDK.K
																				838.342	1674.67	K.ATAGDTHLGGEDFDNR.M
																				840.901	1679.79	K.NAVVTVPAYFNDSQR.Q
																				840.903	1679.79	K.NAVVTVPAYFNDSQR.Q
3001	gi|22484573	Soluble inorganic pyrophosphatase	N/C	Y/D	N/C	N/C	N/C	N/C	N/C	N/C	N/C	Chloroplast	Prunus persica	93% to gi|400269888 Hevea brasiliensis, E value:1e-124	01.06-Metabolism/Lipid and sterol	5.53/22969	5	52	22969	703.295	1404.58	K.IIAVCADDPEFR.H + Carbamidomethyl (C)
3002		Non identified	N/C	Y/D	Y/D	N/C	N/C	N/C	N/C	N/C	N/C				13 Unclassified
3012	M5X0V9|M5X0V9_PRUPE	Uncharacterized protein	N/C	N/C	N/C	Y/U	N/C	N/C	Y/D	Y/D	N/C	Chloroplast	Prunus persica		12-Unclear classification	9.59/18109	15	134	18109	671.826	1341.64	R.SLLNEDEYGFR.K
																				752.401	1502.79	K.ISQLNSAIDNVSSR.L
3103	gi|22484420	protease C56	N/C	Y/U	N/C	N/C	N/C	N/C	N/C	Y/U	N/C	Extracellular	Prunus persica	70% to gi|514742353 Setaria italica, E value:8e-66	06.13-Protein destination and storage/Proteolysis	5.11/17161	17	116	17161	684.367	1366.72	R.DLEGGQTYSEIR.G
																				824.916	1647.82	R.VVSSGGTFVEADPIDR.C
3105	gi|22478425	Actin	N/C	N/C	N/C	N/C	N/C	N/C	Y/U	Y/U	N/C	Cytoplasm	Prunus persica	99% to gi|295901278 Melastoma malabathricum, E value:2e-144	09.04-Cell structure/Cytoskeleton	4.93/23819	7	109	23819	887.914	1773.81	K.NYELPDGQVITIGAER.F
3108		Non identified	N/C	N/C	Y/D	N/C	Y/D	N/C	N/C	N/C	N/C				13 Unclassified
3111	gi|115591626	Abscisic acid stress ripening protein homolog	N/C	N/C	N/C	Y/D	N/C	Y/D	Y/U	Y/U	Y/D	Cytoplasm	Prunus persica	100% to gi|16588758 Prunus persica, E value:2e-29	10.04-Signal Transduction/Mediators	5.76/24642	13	124	24642	715.7	1429.39	-.DYPQSGGYSDEGR.T
																				986.808	1971.6	K.ETAAYGTTGTHESEIDYK.K
																				986.808	1971.6	K.ETAAYGTTGTHESEIDYK.K
3306	gi|29950861	Transcription factor Pur-alpha	N/C	N/C	N/C	N/C	Y/D	N/C	N/C	N/C	N/C	Chloroplast	Prunus armeniaca	96% to gi|470117571 Fragaria vesca subsp. vesca, E value:5e-99	04.19- Transcription/mRNA synthesis	7.89/29286	5	63	29286	872.856	1743.7	R.LFILPNQQSSEPSER.L
3308	gi|462414733	Arginase	N/C	N/C	N/C	N/C	N/C	N/C	Y/D	N/C	N/C	Chloroplast	Prunus persica	95% to gi|148828535 Malus hupehensis, E value:0.0	01.01-Metabolism/Amino acid	5.62/36852	10	113	36852	399.782	797.549	R.LLQVGIR.S
																				655.343	1308.67	R.DTVDGMTAMVAAK.L
																				663.343	1324.67	R.DTVDGMTAMVAAK.L + Oxidation (M)
																				777.469	1552.92	R.VLTDVGDIPVQEIR.D
																				777.968	1553.92	R.VLTDVGDIPVQEIR.D
3408	gi|22478136	Leucoanthocyanidin dioxygenase	N/C	Y/D	Y/D	N/C	N/C	Y/U	N/C	N/C	Y/D	Chloroplast	Prunus persica	100% to gi|162424441 Prunus persica, E value:8e-129	20.1-Secondary metabolism/Phenylpropanoids/Phenolics	5.05/23970	11	80	23970	602.705	1203.4	K.EIDSENENVR.E
																				701.801	1401.59	R.VETLSSSGIATIPK.E
																				702.305	1402.59	R.VETLSSSGIATIPK.E
3409	gi|462405014	Alpha-1,4-glucan-protein synthase	N/C	Y/D	Y/D	N/C	N/C	N/C	N/C	N/C	N/C	Chloroplast	Prunus persica	95% to gi|470126624 Fragaria vesca subsp. vesca, E value:0.0	09.01-Cell structure/Cell wall	5.66/41086	9	191	41086	516.274	1030.53	K.SVEQNGVVAK.-
																				551.824	1101.63	R.FVDAVLTIPK.G
																				852.39	1702.77	K.DCTTVQSCYIELSK.Q + 2 Carbamidomethyl (C)
3410	M5WI97|M5WI97_PRUPE	Acyl-[acyl-carrier-protein] desaturase	N/C	Y/D	N/C	N/C	N/C	N/C	N/C	N/C	N/C	Cytoplasm	Prunus persica		01.06-Metabolism/Lipid and sterol	5.85/44946	9	226	44946	630.224	1258.43	R.AQDFVCGLPPR.I + Carbamidomethyl (C)
																				630.225	1258.43	R.AQDFVCGLPPR.I + Carbamidomethyl (C)
																				630.227	1258.44	R.AQDFVCGLPPR.I + Carbamidomethyl (C)
																				630.311	1258.61	R.AQDFVCGLPPR.I + Carbamidomethyl (C)
																				703.255	1404.49	K.LAQICGTIASDEK.R + Carbamidomethyl (C)
																				711.768	1421.52	K.TIQYLIGSGMDPK.T
																				719.764	1437.51	K.TIQYLIGSGMDPK.T + Oxidation (M)
																				720.261	1438.51	K.TIQYLIGSGMDPK.T + Oxidation (M)
3416	gi|22477474	Protease C56	N/C	N/C	N/C	N/C	N/C	Y/D	N/C	N/C	N/C	Extracellular	Prunus persica	65% to gi|514742353 Setaria italica, E value:6e-21	06.13-Protein destination and storage/Proteolysis	9.38/19077	9	80		824.904	1647.79	R.VVSSGGTFVEADPIDR.C
3417	gi|22484420	Protease C56	N/C	Y/U	N/C	N/C	N/C	Y/D	Y/D	N/C	N/C	Extracellular	Prunus persica	70% to gi|514742353 Setaria italica, E value:6e-64	06.13-Protein destination and storage/Proteolysis	5.11/17161	17	162		684.336	1366.66	R.DLEGGQTYSEIR.G
																				824.919	1647.82	R.VVSSGGTFVEADPIDR.C
3419	gi|22487728	Protease C56	N/C	N/C	Y/U	N/C	N/C	Y/D	N/C	N/C	N/C	Extracellular	Prunus persica	69% to gi|508711166 Theobroma cacao, E value:1e-96	06.13-Protein destination and storage/Proteolysis			453	21690	448.232	894.45	K.CTGYPGIK.A + Carbamidomethyl (C)
																				531.265	1060.52	K.AGDTCPTAIR.D + Carbamidomethyl (C)
																				574.294	1146.57	K.ALGGNICASER.R + Carbamidomethyl (C)
																				652.346	1302.68	K.ALGGNICASERR.V + Carbamidomethyl (C)
																				684.344	1366.67	R.DLEGGQTYSEIR.G
																				691.864	1381.71	K.VLGCHVDVVCPK.K + 2 Carbamidomethyl (C)
																				824.934	1647.85	R.VVSSGGTFVEADPIDR.C
																				824.936	1647.86	R.VVSSGGTFVEADPIDR.C
																				824.938	1647.86	R.VVSSGGTFVEADPIDR.C
																				804.074	2409.2	K.AGDTCPTAIRDLEGGQTYSEIR.G + Carbamidomethyl (C)
3419	gi|89479212	Cinnamyl alcohol dehydrogenase	N/C	N/C	Y/U	N/C	N/C	Y/D	N/C	N/C	N/C	Chloroplast	Prunus persica	85% to gi|470136549 Fragaria vesca subsp. vesca, E value:6e-63	20.1-Secondary metabolism/Phenylpropanoids/Phenolics	9.35/15888	20	162		780.431	1558.85	R.VGDVVGVGLLVGCCR.I + 2 Carbamidomethyl (C)
																				781.458	1560.9	R.VGDVVGVGLLVGCCR.I + 2 Carbamidomethyl (C)
																				786.922	1571.83	R.DSSGILSPYTYTLR.N
																				787.436	1572.86	R.DSSGILSPYTYTLR.N
3510	gi|89495931	Dihydrolipoyllysine-residue acetyltransferase component 2 of pyruvate dehydrogenase complex	N/C	Y/D	N/C	N/C	N/C	N/C	N/C	N/C	N/C	Mitochondrion	Prunus persica	80% to gi|470135736 Fragaria vesca subsp. vesca, E value:2e-77	02.01-Energy/Glycolysis	4.82/16737	17	88		684.346	1366.68	K.DYTPSASGASAAAAK.A
																				720.398	1438.78	K.EVVEEPVTSPEPK.V
3608		Non identified	N/C	N/C	Y/D	N/C	N/C	N/C	N/C	N/C	N/C				13 Unclassified
3709	M5VIT2|M5VIT2_PRUPE	d-3-phosphoglycerate dehydrogenase	N/C	N/C	N/C	N/C	N/C	N/C	Y/U	N/C	N/C	Chloroplast	Prunus persica		01.01-Metabolism/Amino acid	6.16/62746	10	222	62746	484.234	966.453	R.EVFESSGGR.L
																				501.764	1001.51	R.NVAQADASVK.A
																				514.799	1027.58	K.LGEAGLDLLK.E
																				518.764	1035.51	K.VLNDETFAK.M
																				572.304	1142.59	R.GGVIDEDALVR.A
																				572.305	1142.6	R.GGVIDEDALVR.A
																				599.858	1197.7	R.LAVQLVAGGSGVK.T
																				599.862	1197.71	R.LAVQLVAGGSGVK.T
																				600.363	1198.71	R.LAVQLVAGGSGVK.T
3709	M5WGZ1|M5WGZ1_PRUPE	Polyphenol oxidase	N/C	N/C	N/C	N/C	N/C	N/C	Y/U	N/C	N/C	Chloroplast	Prunus persica		11.02-Disease/defense/Defense-related	5.62/62128	8	185	62128	636.363	1270.71	K.AQDEVLVISGIK.Y
																				831.452	1660.89	K.VGTITVGGVSTELINTT.-
																				999.457	1996.9	K.LLDLNYGGTDDDVDDTTR.I
3804	gi|59931053	HSP 70	Y/U	N/C	N/C	N/C	N/C	N/C	N/C	N/C	N/C		Prunus persica		06.01-Protein destination and storage/Folding and stability	5.12/23850	12	141		744.353	1486.69	R.TTPSYVAFTDTER.L
																				840.921	1679.83	K.NAVVTVPAYFNDSQR.Q
3819		Non identified	N/C	N/C	N/C	N/C	Y/D	N/C	N/C	N/C	N/C				13 Unclassified
4003	M5XL25|M5XL25_PRUPE	HSPs	N/C	N/C	N/C	Y/D	N/C	Y/D	N/C	N/C	N/C	Cytosol	Prunus persica		06.01-Protein destination and storage/Folding and stability	5.81/17371	20	172		488.713	975.412	R.ETTAIANTR.I
																				488.715	975.416	R.ETTAIANTR.I
																				731.316	1460.62	K.ASMENGVLTVTVPK.E + Oxidation (M)
																				759.824	1517.63	R.ETTAIANTRIDWK.E
																				659.602	1975.78	K.ASMENGVLTVTVPKEEEK.R + Oxidation (M)
4008	Q2I6V8|Q2I6V8_PRUPE	Major allergen protein	N/C	Y/U	N/C	Y/U	N/C	N/C	Y/D	N/C	N/C	Cytoplasm	Prunus persica		11.02-Disease/defense/Defense-related	5.79/17637	32	203		564.773	1127.53	K.LVASPSGGSIIK.S
																				564.778	1127.54	K.LVASPSGGSIIK.S
																				565.282	1128.55	K.LVASPSGGSIIK.S
																				651.295	1300.58	K.AFVLDADNLVPK.I
																				651.796	1301.58	K.AFVLDADNLVPK.I
																				724.79	1447.56	K.ITFGEGSQYGYVK.H
																				755.304	1508.59	K.HSEILEGDGGPGTIK.K
																				755.305	1508.6	K.HSEILEGDGGPGTIK.K
																				755.811	1509.61	K.HSEILEGDGGPGTIK.K
4112	M5WCS1|M5WCS1_PRUPE	GTP-binding nuclear protein	Y/U	N/C	N/C	Y/U	N/C	N/C	N/C	N/C	N/C	Chloroplast	Prunus persica		08.01-Intracellular traffic/Nuclear	6.12/23922	6	80		703.761	1405.51	R.SVSEDDGQTLAER.E
4501	gi|22477474	Protease C56	Y/D	Y/D	N/C	N/C	N/C	N/C	N/C	N/C	N/C	Extracellular	Prunus persica	65% to gi|514742353 Setaria italica, E value:3e-20	06.13-Protein destination and storage/Proteolysis	9.38/19077	18	153	19077	406.802	811.589	R.VLIIIGGK.K
																				429.72	857.425	R.QHMASER.R
																				824.911	1647.81	R.VVSSGGTFVEADPIDR.C
4511	M1PYI2|M1PYI2_PRUPE	S-adenosylmethionine synthetase	N/C	Y/D	N/C	N/C	N/C	N/C	N/C	N/C	N/C	Cytoplasm	Prunus persica		01.01-Metabolism/Amino acid	4.75/25555	16	175		484.648	967.281	K.VACETCTK.T + 2 Carbamidomethyl (C)
																				751.77	1501.53	K.TNMVMVFGEITTK.A + 2 Oxidation (M)
																				913.307	1824.6	R.TIGFVSDDVGLDADNCK.V + Carbamidomethyl (C)
4514	gi|29959600	Guanosine nucleotide diphosphate dissociation inhibitor	N/C	N/C	N/C	N/C	Y/D	N/C	N/C	N/C	N/C	Chloroplast	Prunus armeniaca	91% to gi|508715066 Theobroma cacao, E value:2e-134	07.99-Transporters/Others	6.66/32013	10	80	32013	469.216	936.418	K.VEFNDEGK.V
																				609.818	1217.62	K.VIGVTSEGETAR.C
																				646.319	1290.62	K.VVCDPSYLPNK.V + Carbamidomethyl (C)
4518	M5VPR4|M5VPR4_PRUPE	Enolase	N/C	N/C	Y/D	N/C	Y/D	N/C	Y/D	N/C	N/C	Cytoplasm	Prunus persica		02.01-Energy/Glycolysis			327		775.314	1548.61	R.IEEELGAEAVYAGAK.F
																				790.375	1578.74	K.AVNNVNSIIGPALIGK.D
																				801.348	1600.68	K.VNQIGSVTESIEAVR.M
																				801.883	1601.75	K.VNQIGSVTESIEAVR.M
																				895.879	1789.74	R.AAVPSGASTGVYEALELR.D
4607		Non identified	N/C	N/C	Y/D	N/C	N/C	N/C	N/C	N/C	N/C				13 Unclassified
4707	gi|384563687	Polyphenol oxidase	N/C	N/C	Y/U	Y/D	N/C	Y/D	N/C	N/C	N/C	Chloroplast	Prunus persica		11.02-Disease/defense/Defense-related	6.48/67042	7	169		459.758	917.502	K.VAATQLTSK.F
																				619.327	1236.64	R.IDENLAIMYR.Q
																				899.944	1797.87	R.VSNSPITIGGFKIEYSS.-
																				604.649	1810.93	K.VAATQLTSKFPATFDSK.T
4710		Non identified	N/C	N/C	Y/U	N/C	N/C	N/C	N/C	N/C	N/C				13 Unclassified
4711	M5XDI1|M5XDI1_PRUPE	Phosphoglucomutase	N/C	N/C	N/C	N/C	N/C	Y/U	N/C	N/C	N/C	Cytoplasm	Prunus persica		02.01-Energy/Glycolysis	5.76/63267	5	156	63267	434.696	867.378	K.IYENTTK.I
																				574.796	1147.58	R.LSGTGSEGATIR.L
																				722.902	1443.79	K.LQSSLSEVNQIVK.G
4808	M5WS41|M5WS41_PRUPE	2,3 biphosphoglycerate independant phosphoglycerate mutase	N/C	N/C	N/C	N/C	N/C	Y/U	N/C	N/C	N/C	Cytoplasm	Prunus persica		02.01-Energy/Glycolysis	5.57/61180	7	212	61180	516.775	1031.54	K.LVDSALETGK.L
																				536.245	1070.48	K.ALEYADFDK.F
																				615.808	1229.6	K.YLVEPPEIDR.T
																				680.325	1358.64	R.TSGEYLTYNGVR.T
5306	M1P3Z7|M1P3Z7_PRUPE	Aspartate aminotransferase	N/C	N/C	N/C	N/C	N/C	N/C	Y/D	N/C	N/C	Mitochondrion	Prunus persica		01.01-Metabolism/Amino acid	5.9/43615	2	73		618.251	1234.49	R.YGADEGILELR.E
																				618.761	1235.51	R.YGADEGILELR.E
5312	gi|462407451	Glutathionyl-hydroquinone reductase	N/C	Y/U	Y/U	N/C	N/C	Y/D	N/C	N/C	N/C	Chloroplast	Prunus persica	90% to gi|470115129 Fragaria vesca subsp. vesca, E value:0.0	11.06-Disease/Defence/Detoxification	6.27/37265	12	148		666.377	1330.74	K.TIVSNESAEIIR.M
																				726.871	1451.73	R.SALDETSLSGAFVR.T
																				756.364	1510.71	R.YLCGNTLSEADIR.L + Carbamidomethyl (C)
5412	M5XE62|M5XE62_PRUPE	26S proteasome non-ATPase regulatory subunit	N/C	N/C	N/C	Y/U	Y/U	N/C	N/C	N/C	N/C	Nucleus	Prunus persica		06.13-Protein destination and storage/Proteolysis	6.07/47055	9	182	47055	678.9	1355.79	K.EQAIANLTDLLR.Q
																				701.864	1401.71	R.ILENPSSSSEALR.I
																				761.952	1521.89	K.EYSEALSLLSGLIK.E
5503	gi|462397586	Enolase	N/C	N/C	N/C	N/C	N/C	Y/D	Y/D	Y/D	N/C	Cytoplasm	Prunus persica	96% to gi|470134388 Fragaria vesca subsp. vesca, E value:0.0	02.01-Energy/Glycolysis	5.60/47737	10	143		401.232	800.45	K.EGLELLK.T
																				503.764	1005.51	K.FRVPVEPY.-
																				775.382	1548.75	R.IEEELGAEAVYAGAK.F
																				801.427	1600.84	K.VNQIGSVTESIEAVR.M
5508		Non identified	N/C	N/C	Y/D	N/C	N/C	N/C	N/C	N/C	N/C				13 Unclassified
5609	M5X6U1|M5X6U1_PRUPE	UDP-glucose:flavonoid 3-O-glucosyltransferase	N/C	N/C	N/C	N/C	Y/D	N/C	N/C	N/C	N/C	Nucleus	Prunus persica		20.1-Secondary metabolism/Phenylpropanoids/Phenolics	5.95/51483	5	115	51483	708.301	1414.59	R.VEEVLPEGFLQR.V
																				835.355	1668.7	K.IVPVGTLVQEPMDQK.V + Oxidation (M)
5611	M5VPE4|M5VPE4_PRUPE	Aldehyde dehydrogenase/Antiquitin	N/C	Y/D	Y/D	N/C	N/C	N/C	N/C	N/C	N/C	Cytoplasm	Prunus persica		11.06-Disease/Defence/Detoxification	5.93/54249	4	128	54249	568.253	1134.49	R.IPLVSFTGSSK.V
																				645.849	1289.68	R.SILFAAVGTAGQR.C
5709	M5XDI1|M5XDI1_PRUPE	Phosphoglucomutase	N/C	N/C	N/C	N/C	N/C	Y/D	N/C	N/C	N/C	Cytoplasm	Prunus persica		02.01-Energy/Glycolysis	5.76/63267	29	710		401.677	801.34	R.IVVSGDGR.Y
																				434.672	867.33	K.IYENTTK.I
																				442.649	883.284	K.MQEFTGR.S + Oxidation (M)
																				493.676	985.337	R.YLFEDGSR.L
																				493.685	985.355	R.YLFEDGSR.L
																				494.188	986.36	R.YLFEDGSR.L
																				503.209	1004.4	R.IFVEELGAK.E
																				515.241	1028.47	K.LVSVEDIVR.Q
																				573.744	1145.47	K.ESSLLNCVPK.E + Carbamidomethyl (C)
																				574.718	1147.42	R.LSGTGSEGATIR.L
																				574.731	1147.45	R.LSGTGSEGATIR.L
																				574.734	1147.45	R.LSGTGSEGATIR.L
																				658.223	1314.43	R.YDYENVDAGAAK.E
																				722.816	1443.62	K.LQSSLSEVNQIVK.G
																				723.3	1444.59	K.LQSSLSEVNQIVK.G
																				791.848	1581.68	R.ESQEALGPLVEVALK.L
																				861.784	1721.55	K.YNMENGGPAPESITDK.I
																				870.283	1738.55	K.YNMENGGPAPESITDK.I + Oxidation (M)
																				1025.32	2048.63	K.STTQDEPPEFGAAADGDADR.N
																				862.978	2585.91	R.SDVSSVVNADEFEYKDPVDGSISK.H
5710		Non identified	N/C	N/C	Y/D	N/C	N/C	N/C	N/C	N/C	N/C				13 Unclassified
5717	M5XBE0|M5XBE0_PRUPE	d-3-phosphoglycerate dehydrogenase	N/C	N/C	N/C	Y/U	N/C	N/C	N/C	N/C	N/C	Chloroplast	Fragaria vesca subsp. Vesca		01.01-Metabolism/Amino Acid	6.52/66917	5	216	66917	528.25	1054.49	K.LGEAGLQVLR.G
																				574.304	1146.59	K.ISTCDALIVR.S + Carbamidomethyl (C)
																				864.452	1726.89	K.TADSFETSVSNSQNLK.P
5719	M5VVJ8|M5VVJ8_PRUPE	NADP-dependent malic enzyme	N/C	Y/U	Y/U	N/C	Y/D	Y/D	N/C	N/C	N/C	Chloroplast	Prunus persica		02.10-Energy/TCA pathway	5.73/66434	8	159		416.21	830.405	K.TPVEETR.K
																				658.352	1314.69	R.TVQVIVVTDGER.I
																				835.416	1668.82	R.GLLPPATCSQQLQEK.K + Carbamidomethyl (C)
																				835.421	1668.83	R.GLLPPATCSQQLQEK.K + Carbamidomethyl (C)
																				900.421	1798.83	R.AIFASGSPFDPVEYNGK.V
6002	M5WAJ5|M5WAJ5_PRUPE	Glutathione peroxidase	N/C	N/C	N/C	Y/U	N/C	N/C	N/C	Y/D	N/C	Mitochondrion	Prunus persica		11.06-Disease/Defence/Detoxification	9.20/25949	18	228		472.209	471.202	K.LLGVA.-
																				569.309	1136.6	K.DVDLSIYKGK.V
																				660.854	1319.69	R.YAPTTTPLSIEK.D
																				660.857	1319.7	R.YAPTTTPLSIEK.D
																				661.378	1320.74	R.YAPTTTPLSIEK.D
																				688.343	1374.67	K.VDVNGDNAAPIYK.F
																				688.842	1375.67	K.VDVNGDNAAPIYK.F
																				554.958	1661.85	R.YAPTTTPLSIEKDVK.K
6107	M5WUT5|M5WUT5_PRUPE	20S proteasome alpha subunit	N/C	N/C	N/C	N/C	N/C	Y/U	N/C	N/C	N/C	Cell wall	Prunus persica		06.13-Protein destination and storage/Proteolysis	6.62/27261	14	101	27261	554.296	1106.58	K.LLQTSTSTEK.M
																				634.301	1266.59	K.YQVCSPDALSK.L + Carbamidomethyl (C)
																				634.304	1266.59	K.YQVCSPDALSK.L + Carbamidomethyl (C)
																				634.308	1266.6	K.YQVCSPDALSK.L + Carbamidomethyl (C)
																				735.917	1469.82	K.LLVKSGVTQPAAEAS.-
6108	M5X2A0|M5X2A0_PRUPE	Triosephosphate isomerase	N/C	Y/U	N/C	Y/U	N/C	Y/U	N/C	Y/U	Y/U	Cytosol	Prunus persica		02.01-Energy/Glycolysis	6.00/27262	5	63		703.352	1404.69	R.ESGSTVEVVAAQTK.A
6109	M5Y530|M5Y530_PRUPE	Protein MEMO1	N/C	N/C	N/C	N/C	N/C	Y/U	N/C	Y/U	N/C	Chloroplast	Prunus persica		10.04-Signal Transduction/Mediators	6.22/32628	20	355		578.743	1155.47	R.DSSVSYASAAAK.V
																				706.798	1411.58	K.AESEAMYGQLLGK.Y + Oxidation (M)
																				721.301	1440.59	R.DSSVSYASAAAKVDA.-
																				818.848	1635.68	R.IGMDIIETGNPDAFK.E + Oxidation (M)
																				847.874	1693.73	R.AAAYAFGNIDPTNITR.V
																				848.46	1694.9	R.AAAYAFGNIDPTNITR.V
6304	M5XFH2|M5XFH2_PRUPE	Fructose-bisphosphate aldolase	N/C	Y/D	Y/D	N/C	N/C	N/C	N/C	Y/D	N/C	Chlorolast	Prunus persica		02.30-Energy/Photosynthesis	8.15/42688	20	341		408.684	815.353	K.ASPETIAK.H
																				465.215	928.415	K.ANSLAQLGR.Y
																				614.204	1226.39	R.YSAEGEDEEAK.K
																				619.273	1236.53	K.AYTDELILTAK.T
																				723.299	1444.58	R.LDSIGLDNTEVNR.Q
																				723.301	1444.59	R.LDSIGLDNTEVNR.Q
																				723.809	1445.6	R.LDSIGLDNTEVNR.Q
																				724.794	1447.57	R.GILAIDESNATCGK.R + Carbamidomethyl (C)
																				725.284	1448.55	R.GILAIDESNATCGK.R + Carbamidomethyl (C)
																				749.845	1497.67	R.TVVSIPCGPSALAVK.E + Carbamidomethyl (C)
																				749.851	1497.69	R.TVVSIPCGPSALAVK.E + Carbamidomethyl (C)
																				750.352	1498.69	R.TVVSIPCGPSALAVK.E + Carbamidomethyl (C)
6308	M5VYP8|M5VYP8_PRUPE	Isocitrate dehydrogenase	N/C	N/C	N/C	N/C	Y/D	N/C	Y/D	N/C	N/C	Mitochondrion	Prunus persica		02.10-Energy/TCA pathway	6.60/41313	13	279		728.28	727.273	K.AICDHL.- + Carbamidomethyl (C)
																				444.179	886.343	K.GPMATPIGK.G + Oxidation (M)
																				611.253	1220.49	R.YDDVNLITIR.E
																				679.305	1356.6	R.IQNAILSTIAEGK.F
																				729.262	1456.51	R.TADLGGASSTSDFTK.A
																				729.77	1457.53	R.TADLGGASSTSDFTK.A
6413	M5XF89|M5XF89_PRUPE	Elongation factor 1-gamma 3 isoform	N/C	N/C	N/C	N/C	N/C	N/C	Y/D	N/C	N/C	Chlorolast	Prunus persica		05.04-Protein synthesis/Translation factors	8.74/53418	17	355		597.271	1192.53	K.TLIVAEYTGVK.V
																				617.261	1232.51	K.MLVIGSEPPFK.V + Oxidation (M)
																				620.253	1238.49	K.QTESVPPVPSAK.K
																				620.256	1238.5	K.QTESVPPVPSAK.K
																				783.311	1564.61	K.VELAPDFEMGVTNK.T + Oxidation (M)
																				822.308	1642.6	K.YNDENTVSFVTLNK.V
																				773.945	2318.81	R.VNQMIEDQEPFEGEVLLDAK.C + Oxidation (M)
																				1160.42	2318.83	R.VNQMIEDQEPFEGEVLLDAK.C + Oxidation (M)
																				1161.42	2320.83	R.VNQMIEDQEPFEGEVLLDAK.C + Oxidation (M)
6605	M5XF89|M5XF89_PRUPE	Elongation factor 1-gamma	N/C	N/C	N/C	N/C	Y/D	N/C	N/C	N/C	N/C	Chloroplast	Prunus persica		05.04-Protein synthesis/Translation factors	8.74/53418	4	120	53418	620.333	1238.65	K.QTESVPPVPSAK.K
																				668.25	1334.49	K.SFTSEFPHVER.Y
6608	M5WRK6|M5WRK6_PRUPE	Gamma-aminobutyrate transaminase	N/C	N/C	N/C	N/C	Y/D	N/C	N/C	N/C	N/C	Chloroplast	Prunus persica		01.01-Metabolism/Amino acid	7.22/56734	7	145		627.825	1253.64	R.LANNLENLILK.E
																				656.798	1311.58	R.NIANQVNSISPR.F
																				858.323	1714.63	K.AFFTNSGSEANDTQVK.L
6610	gi|29958187	T-complex protein 1 subunit beta	Y/U	N/C	Y/D	Y/U	N/C	Y/U	N/C	N/C	N/C	Chloroplast	Prunus armeniaca	98% to gi|359497202 Vitis vinifera, E value:9e-56	06.01-Protein destination and storage/Folding and stability	5.65/22544	12	123		585.78	1169.54	K.SQLFINSYAK.A
																				585.783	1169.55	K.SQLFINSYAK.A
																				890.874	1779.73	R.QLCDNAGFDATDVLNK.L + Carbamidomethyl (C)
6611	M5VM03|M5VM03_PRUPE	Tryptophan aminotransferase	N/C	N/C	N/C	N/C	N/C	N/C	N/C	Y/D	N/C	Chlorolast	Prunus persica		01.01-Metabolism/Amino Acid	6.83/53586	8	178		675.326	1348.64	R.SQDDFDILIQR.L
																				758.885	1515.76	K.VIEFVTSPNNPDGK.L
																				792.799	1583.58	K.MTEYMSSSSMGVSR.D + 2 Oxidation (M)
																				800.795	1599.58	K.MTEYMSSSSMGVSR.D + 3 Oxidation (M)
6611	M5WAF1|M5WAF1_PRUPE	3-dehydroquinate dehydratase/shikimate 5-dehydrogenase	N/C	N/C	N/C	N/C	N/C	N/C	N/C	Y/D	N/C	Chlorolast	Prunus persica		01.01-Metabolism/Amino Acid	6.09/57777	7	173		596.736	1191.46	K.CCDEVDPVAK.S + 2 Carbamidomethyl (C)
																				697.337	1392.66	K.IATTAMDITDVAR.I + Oxidation (M)
																				869.406	1736.8	R.SSTLICAPIMAESVDK.M + Carbamidomethyl (C); Oxidation (M)
6611	M5X5S1|M5X5S1_PRUPE	TCP domain class transcription factor	N/C	N/C	N/C	N/C	N/C	N/C	N/C	Y/D	N/C	Cytoplasm	Prunus persica		06.01-Protein destination and storage/Folding and stability	6.07/59182	4	116		605.82	1209.63	R.VLNPNAEVLNK.S
																				605.827	1209.64	R.VLNPNAEVLNK.S
																				606.34	1210.66	R.VLNPNAEVLNK.S
																				824.396	1646.78	K.EMQIQNPTAIMIAR.T + 2 Oxidation (M)
6612	M5WH94|M5WH94_PRUPE	Phosphofructokinase beta subunit	N/C	N/C	N/C	N/C	N/C	N/C	N/C	Y/D	N/C	Chlorolast	Prunus persica		02.01-Energy/Glycolysis	5.91/61500	7	137		849.416	1696.82	K.VVDGPASSAAGNPDEIAK.L
																				1033.54	2065.06	M.TPSLVANGGVAAGEAVAAPVTGR.V
6711	gi|295655647	ATP synthase alpha subunit	N/C	Y/D	N/C	N/C	N/C	N/C	N/C	N/C	N/C	Mitochondrion	Prunus mume	98% to gi|302747650 Spiraea sp., E value:8e-118	07.22-Transporters/Transport ATPases	9.55/35932	3	50	35932	650.875	1299.74	K.TAIAIDTILNQK.Q
6715	M5VY64|M5VY64_PRUPE	serine-tRNA ligase	N/C	N/C	Y/D	N/C	Y/D	N/C	N/C	N/C	N/C	Chlorolast	Prunus persica		01.01-Metabolism/Amino acid	6.10/51271	3	82		859.849	1717.68	R.ELVSCSNCTDYQSR.K + 2 Carbamidomethyl (C)
6808	Q946X3|Q946X3_PRUPE	Sucrose synthase	N/C	Y/U	N/C	N/C	N/C	Y/D	N/C	N/C	N/C	Cytoplasm	Prunus persica		01.05-Metabolism/Sugars and polysaccharides	7.16/23480	10	82	23480	514.311	1026.61	K.QQGLDITPR.I
																				694.86	1387.7	R.LLPDAVGTTCGER.L + Carbamidomethyl (C)
6809	M5VVJ8|M5VVJ8_PRUPE	NADP-dependent malic enzyme	N/C	N/C	N/C	N/C	N/C	N/C	Y/D	N/C	Y/U	Chloroplast	Prunus persica		02.10-Energy/TCA pathway	5.73/66434	15	479		433.183	864.351	K.DSLQQFK.K
																				497.223	992.432	K.AYELGLATR.L
																				502.725	1003.44	R.QYQVPLQK.Y
																				627.254	1252.49	K.YMALTELQER.N
																				635.25	1268.49	K.YMALTELQER.N + Oxidation (M)
																				658.293	1314.57	R.TVQVIVVTDGER.I
																				658.296	1314.58	R.TVQVIVVTDGER.I
																				763.255	1524.5	K.YAESCMYSPVYR.N + Carbamidomethyl (C)
																				763.258	1524.5	K.YAESCMYSPVYR.N + Carbamidomethyl (C)
																				771.236	1540.46	K.YAESCMYSPVYR.N + Carbamidomethyl (C); Oxidation (M)
																				771.253	1540.49	K.YAESCMYSPVYR.N + Carbamidomethyl (C); Oxidation (M)
																				771.254	1540.49	K.YAESCMYSPVYR.N + Carbamidomethyl (C); Oxidation (M)
																				771.257	1540.5	K.YAESCMYSPVYR.N + Carbamidomethyl (C); Oxidation (M)
																				771.263	1540.51	K.YAESCMYSPVYR.N + Carbamidomethyl (C); Oxidation (M)
																				835.347	1668.68	R.GLLPPATCSQQLQEK.K + Carbamidomethyl (C)
																				835.353	1668.69	R.GLLPPATCSQQLQEK.K + Carbamidomethyl (C)
																				835.354	1668.69	R.GLLPPATCSQQLQEK.K + Carbamidomethyl (C)
																				835.859	1669.7	R.GLLPPATCSQQLQEK.K + Carbamidomethyl (C)
																				900.348	1798.68	R.AIFASGSPFDPVEYNGK.V
																				900.88	1799.75	R.AIFASGSPFDPVEYNGK.V
6813	gi|378899479	Sucrose synthase	N/C	Y/U	N/C	N/C	N/C	N/C	N/C	N/C	N/C	Cytoplasm	Prunus persica	84% to gi|385282642 Prunus persica, E value:2e-162	01.05-Metabolism/Sugars and polysaccharides	9.69/47725	7	105	47725	514.291	1026.57	K.QQGLDITPR.I
																				603.823	1205.63	K.SIGNGVEFLNR.H
																				694.857	1387.7	R.LLPDAVGTTCGER.L + Carbamidomethyl (C)
																				694.862	1387.71	R.LLPDAVGTTCGER.L + Carbamidomethyl (C)
6818		Non identified	N/C	N/C	N/C	N/C	Y/D	Y/D	N/C	N/C	N/C				13 Unclassified
6820	M5XQL3|M5XQL3_PRUPE	Subtilisin-like protease	Y/U	N/C	N/C	Y/U	Y/U	Y/U	N/C	N/C	N/C	Chloroplast	prunus persica		06.13-Protein destination and storage/Proteolysis	5.93/80980	8	227	80980	559.819	1117.62	K.VSVSSQTPSVK.I
																				631.836	1261.66	K.GYEAALGPIDEK.T
																				633.351	1264.69	R.TLTNVGTPATYK.V
																				633.355	1264.69	R.TLTNVGTPATYK.V
																				798.903	1595.79	K.SYDDTGLAAVPSSWK.G
																				904.984	1807.95	R.DLNYPSFAVPLETASGK.G
6823	I1W1U1|I1W1U1_PRUPE	Sucrose synthase	Y/U	Y/U	N/C	N/C	N/C	Y/D	N/C	N/C	N/C	Cytoplasm	Prunus persica		01.05-Metabolism/Sugars and polysaccharides	5.95/92547	6	174		514.249	1026.48	K.QQGLDITPR.I
																				545.768	1089.52	R.ALETEMLKR.I
																				603.28	1204.55	K.SIGNGVEFLNR.H
																				603.775	1205.54	K.SIGNGVEFLNR.H
																				603.786	1205.56	K.SIGNGVEFLNR.H
																				615.272	1228.53	K.LAESVPRAEEE.-
																				694.806	1387.6	R.LLPDAVGTTCGER.L + Carbamidomethyl (C)
																				695.313	1388.61	R.LLPDAVGTTCGER.L + Carbamidomethyl (C)
7004	M5WSU3|M5WSU3_PRUPE	Agglutinin	N/C	N/C	N/C	N/C	N/C	N/C	Y/D	N/C	N/C	Chloroplast	Prunus persica		03.26-Cell growth/Growth regulators	6.84/17762	23	178		625.272	624.265	K.FFALK.S
																				798.267	1594.52	K.SGTDFEDDALAAANAK.P
																				874.304	1746.59	R.TASEDSPWIVAEADEK.Q
7106	M5WGJ3|M5WGJ3_PRUPE	Calcium-binding protein	N/C	N/C	N/C	N/C	Y/D	N/C	Y/D	Y/D	N/C	Nucleus	Prunus persica		10.04-Signal Transduction/Mediators	6.44/30105	7	166		549.714	1097.41	R.SGHIDATELR.D
																				686.76	1371.51	R.ALSSYNQSFSLR.T
																				686.762	1371.51	R.ALSSYNQSFSLR.T
																				686.762	1371.51	R.ALSSYNQSFSLR.T
																				687.26	1372.5	R.ALSSYNQSFSLR.T
7107	M5Y530|M5Y530_PRUPE	Protein MEMO1	N/C	N/C	N/C	N/C	Y/U	Y/U	N/C	Y/U	N/C	Chloroplast	Prunus persica		10.04-Signal Transduction/Mediators	6.22/32628	5	70		721.293	1440.57	R.DSSVSYASAAAKVDA.-
7209		Non identified	Y/U	N/C	N/C	N/C	Y/D	N/C	N/C	N/C	N/C				13 Unclassified
7210	M5W9G3|M5W9G3_PRUPE	Malate dehydrogenase	N/C	N/C	N/C	N/C	N/C	N/C	N/C	Y/D	N/C	Chloroplast	Prunus persica		02.13-Energy/Respiration	8.57/43467	9	530		419.175	836.335	R.FVESSLR.A
																				556.263	1110.51	K.ALEALKPELK.A
																				610.282	1218.55	K.LFGVTTLDVVR.A
																				629.759	1257.5	R.IQNAGTEVVEAK.A
																				630.256	1258.5	R.IQNAGTEVVEAK.A
																				639.296	1276.58	K.GVDVVVIPAGVPR.K
																				639.3	1276.58	K.GVDVVVIPAGVPR.K
																				639.808	1277.6	K.GVDVVVIPAGVPR.K
																				659.769	1317.52	R.DDLFNINAGIVK.N
																				659.771	1317.53	R.DDLFNINAGIVK.N
																				660.281	1318.55	R.DDLFNINAGIVK.N
																				734.772	1467.53	K.AGAGSATLSMAYAAAR.F
																				734.774	1467.53	K.AGAGSATLSMAYAAAR.F
																				735.281	1468.55	K.AGAGSATLSMAYAAAR.F
																				742.768	1483.52	K.AGAGSATLSMAYAAAR.F + Oxidation (M)
																				742.772	1483.53	K.AGAGSATLSMAYAAAR.F + Oxidation (M)
																				743.29	1484.57	K.AGAGSATLSMAYAAAR.F + Oxidation (M)
7301	M5X0L9|M5X0L9_PRUPE	Phosphoglycerate kinase	N/C	Y/D	Y/D	N/C	N/C	N/C	N/C	N/C	N/C	Cytosol	Prunus persica		02.01-Energy/Glycolysis	6.57/47538	38	1101		412.173	822.331	K.FAADANSK.V
																				452.224	902.434	K.KLAELSDK.G
																				477.772	953.53	R.VRAAVPTIK.Y
																				485.715	969.416	R.AHASTEGVAK.F
																				485.719	969.422	R.AHASTEGVAK.F
																				486.222	970.43	R.AHASTEGVAK.F
																				486.238	970.462	R.AHASTEGVAK.F
																				489.727	977.439	K.FAAGTEAIAK.K
																				489.733	977.451	K.FAAGTEAIAK.K
																				490.253	978.492	K.FAAGTEAIAK.K
																				543.764	1085.51	R.LSELLGVEVK.I
																				543.779	1085.54	R.LSELLGVEVK.I
																				543.782	1085.55	R.LSELLGVEVK.I
																				543.783	1085.55	R.LSELLGVEVK.I
																				544.281	1086.55	R.LSELLGVEVK.I
																				544.288	1086.56	R.LSELLGVEVK.I
																				550.784	1099.55	K.IGVIESLLEK.V
																				553.772	1105.53	K.FAAGTEAIAKK.L
																				602.795	1203.58	R.SVSTLKEAELK.G
																				602.798	1203.58	R.SVSTLKEAELK.G
																				602.799	1203.58	R.SVSTLKEAELK.G
																				602.8	1203.59	R.SVSTLKEAELK.G
																				603.314	1204.61	R.SVSTLKEAELK.G
																				664.79	1327.57	R.VDLNVPLDDNSK.I
																				664.791	1327.57	R.VDLNVPLDDNSK.I
																				665.316	1328.62	R.VDLNVPLDDNSK.I
																				687.775	1373.54	K.ELDYLVGAVGNPK.R
																				687.814	1373.61	K.ELDYLVGAVGNPK.R
																				688.761	1375.51	K.IANDCIGEEVEK.L + Carbamidomethyl (C)
																				688.779	1375.54	K.ELDYLVGAVGNPK.R
																				688.78	1375.55	K.IANDCIGEEVEK.L + Carbamidomethyl (C)
																				770.389	1538.76	K.GVSILLPTDVVIADK.F
																				770.396	1538.78	K.GVSILLPTDVVIADK.F
																				784.822	1567.63	K.AQGYSVGSSLVEEDK.L
																				787.352	1572.69	K.GVTTIIGGGDSVAAVEK.A
																				787.369	1572.72	K.GVTTIIGGGDSVAAVEK.A
																				677.289	2028.85	R.VDLNVPLDDNSKITDDTR.V
																				703.639	2107.89	K.AQGYSVGSSLVEEDKLDLAK.S
																				1054.97	2107.92	K.AQGYSVGSSLVEEDKLDLAK.S
																				777.355	2329.04	K.LAELSDKGVTTIIGGGDSVAAVEK.A
																				1165.53	2329.05	K.LAELSDKGVTTIIGGGDSVAAVEK.A
7310	M5Y9C1|M5Y9C1_PRUPE	NAD-dependent malate dehydrogenase	Y/U	N/C	Y/D	Y/U	N/C	Y/U	N/C	N/C	N/C	Cytosol	Prunus persica		02.10-Energy/TCA pathway	6.32/35406	12	128	35406	417.315	832.615	K.SQASALEK.H
																				430.263	858.512	R.ALGQVSER.L
																				660.91	1319.81	K.LDATADELSEEK.A
																				682.384	1362.75	K.IVQGLSIDEFSR.K
7320	M5W2H9|M5W2H9_PRUPE	Fructose-bisphosphate aldolase	N/C	N/C	Y/D	N/C	N/C	N/C	N/C	Y/D	N/C	Cytoplasm	Prunus persica		02.01-Energy/Glycolysis	6.92/38389	23	320		444.7	887.386	R.ALQQSTLK.A
																				666.755	1331.5	K.GILAADESTGTIGK.R
																				667.756	1333.5	K.ASPEVIAEYTVR.A
																				667.757	1333.5	K.ASPEVIAEYTVR.A
																				667.763	1333.51	K.ASPEVIAEYTVR.A
																				739.765	1477.52	R.FASINVENVESNR.R
																				739.766	1477.52	R.FASINVENVESNR.R
																				883.83	1765.65	K.YADELIANAAYIGTPGK.G
																				1047.89	2093.77	K.IGPNEPSQLSINENANGLAR.Y
7403	gi|84642133	Endo-polygalacturonase	N/C	N/C	N/C	Y/U	N/C	Y/U	N/C	N/C	Y/U	Cell wall	Prunus persica	100% to gi|3747093 Prunus persica, E value:3e-143	09.01-Cell structure/Cell wall	6.88/21001	12	283		631.77	1261.53	R.IAGTLVAPSDYR.V
																				631.771	1261.53	R.IAGTLVAPSDYR.V
																				632.273	1262.53	R.IAGTLVAPSDYR.V
																				660.779	1319.54	-.TPVTYNVASLGAK.A
																				660.789	1319.56	-.TPVTYNVASLGAK.A
																				660.791	1319.57	-.TPVTYNVASLGAK.A
																				660.792	1319.57	-.TPVTYNVASLGAK.A
																				661.284	1320.55	-.TPVTYNVASLGAK.A
7411		Non identified	N/C	N/C	Y/D	N/C	N/C	N/C	N/C	N/C	N/C				13 Unclassified
7506	M5VQL1|M5VQL1_PRUPE	Monodehydroascorbate reductase	N/C	Y/U	Y/U	Y/U	Y/U	N/C	N/C	N/C	N/C	Cytoplasm	Prunus persica		11.06-Disease/Defence/Detoxification	6.51/46997	20	230		575.736	1149.46	K.AYLFPESPAR.L
																				683.304	1364.59	K.VQPPVASLDQLAK.E
																				683.824	1365.63	K.VQPPVASLDQLAK.E
																				737.297	1472.58	R.EIDDADKLNEAIK.S
																				762.342	1522.67	K.YQTLVVSTGSTVIR.L
																				939.902	1877.79	K.TSVPDVYAVGDVATFPLK.L
																				958.391	1914.77	K.VVGAFLEGGSPEENQAIAK.V
7508	M5VQL1|M5VQL1_PRUPE	Monodehydroascorbate reductase	N/C	N/C	N/C	N/C	N/C	N/C	Y/D	N/C	N/C	Cytoplasm	Prunus persica		11.06-Disease/Defence/Detoxification	6.51/46997	30	401		408.2	814.386	R.INNLDVK.M
																				476.231	950.447	K.EGLSFASKI.-
																				575.764	1149.51	K.AYLFPESPAR.L
																				670.357	1338.7	K.QGLKPGELAVISK.E
																				683.341	1364.67	K.VQPPVASLDQLAK.E
																				491.885	1472.63	R.EIDDADKLNEAIK.S
																				737.327	1472.64	R.EIDDADKLNEAIK.S
																				737.331	1472.65	R.EIDDADKLNEAIK.S
																				762.378	1522.74	K.YQTLVVSTGSTVIR.L
																				776.336	1550.66	K.GTVAVGFTANSDGEVK.E
																				939.939	1877.86	K.TSVPDVYAVGDVATFPLK.L
																				958.431	1914.85	K.VVGAFLEGGSPEENQAIAK.V
7604		Non identified	N/C	N/C	Y/D	N/C	N/C	N/C	N/C	N/C	N/C				13 Unclassified
7605	B5U1R1|B5U1R1_9ROSA	Beta-tubulin	N/C	N/C	N/C	N/C	N/C	N/C	Y/D	N/C	N/C	cytoskeleton	Prunus salicina var. cordata		09.04-Cell structure/Cytoskeleton	4.79/50254	5	104		573.789	1145.56	R.FPGQLNSDLR.K
																				832.388	1662.76	R.AVLMDLEPGTMDSIR.S + Oxidation (M)
																				840.391	1678.77	R.AVLMDLEPGTMDSIR.S + 2 Oxidation (M)
7612	M5WRK6|M5WRK6_PRUPE	Gamma-aminobutyrate transaminase	N/C	N/C	Y/D	Y/U	N/C	Y/U	N/C	N/C	N/C	Chloroplast	Prunus persica		01.01-Metabolism/Amino acid	7.22/56734	7	115	56734	652.861	1303.71	K.AFSDSPIIGEIR.G
																				656.858	1311.7	R.NIANQVNSISPR.F
																				656.869	1311.72	R.NIANQVNSISPR.F
																				858.416	1714.82	K.AFFTNSGSEANDTQVK.L
7705		Non identified	N/C	N/C	Y/D	N/C	N/C	N/C	N/C	N/C	N/C				13 Unclassified
7707		Non identified	N/C	N/C	N/C	N/C	Y/D	N/C	N/C	N/C	N/C				13 Unclassified
7717	M5XQJ0|M5XQJ0_PRUPE	Phosphoenolpyruvate carboxykinase [ATP]	N/C	N/C	N/C	N/C	Y/D	N/C	N/C	N/C	Y/U	Cytoplasm	Prunus persica		01.05-Metabolism/Sugars and polysaccharides	6.77/73995	3	98		675.346	1348.68	R.AAYPIEYIPNAK.I
																				801.371	1600.73	R.EMVILGTQYAGEMK.K + 2 Oxidation (M)
7809	M5XQL3|M5XQL3_PRUPE	Subtilisin-like protease	N/C	N/C	N/C	Y/U	N/C	N/C	Y/D	N/C	N/C	Chloroplast	Prunus persica		06.13-Protein destination and storage/Proteolysis	5.93/80980	1	43		691.772	1381.53	K.SALMTTSYTTYK.T + Oxidation (M)
7812	M5XL04|M5XL04_PRUPE	Unknown protein	N/C	N/C	Y/D	N/C	Y/D	N/C	N/C	N/C	N/C	unclear	Prunus persica		12-Unclear classification	5.14/4775	22	23				UNCLEAR
7819	I1W1U1|I1W1U1_PRUPE	Sucrose synthase	N/C	N/C	N/C	N/C	Y/D	N/C	N/C	N/C	N/C	Cytoplasm	Prunus persica		01.05-Metabolism/Sugars and polysaccharides	5.95/92547	4	101		603.736	1205.46	K.SIGNGVEFLNR.H
																				615.227	1228.44	K.LAESVPRAEEE.-
																				694.757	1387.5	R.LLPDAVGTTCGER.L + Carbamidomethyl (C)
																				694.759	1387.5	R.LLPDAVGTTCGER.L + Carbamidomethyl (C)
7903	M5XAV2|M5XAV2_PRUPE	Phosphoenolpyruvate carboxylase	Y/U	N/C	N/C	N/C	Y/D	N/C	N/C	N/C	N/C	Cytoplasm	Prunus persica		02.10-Energy/TCA pathway	5.62/82724	1	51		627.257	1252.5	K.LADLEAAPAAVGR.L
8007	M5W1L0|M5W1L0_PRUPE	HSPs	N/C	N/C	Y/D	N/C	Y/D	N/C	N/C	N/C	N/C	Cytoplasm	Prunus persica		06.01-Protein destination and storage/Folding and stability	5.83/18094	8	73		716.293	1430.57	K.AAMENGVLSVTVPK.A + Oxidation (M)
																				716.795	1431.58	K.AAMENGVLSVTVPK.A + Oxidation (M)
8010	M5XZV2|M5XZV2_PRUPE	Prefoldin	N/C	N/C	N/C	N/C	N/C	Y/U	N/C	N/C	N/C	Chloroplast	Prunus persica		06.01-Protein destination and storage/Folding and stability	7.82/16781	8	58		644.762	1287.51	K.SISDEAGAVLQAK.L
8025	gi|29953371	stromal cell-derived factor	N/C	Y/U	Y/U	Y/U	N/C	N/C	N/C	N/C	Y/U	Cytoplasm	Prunus armeniaca	90% to gi|470111431 Fragaria vesca subsp. vesca, E value:2e-30	11.05-Disease/Defence/Stress responses	9.18/13965	10	54		644.255	1286.49	R.IAGGQQEVCAVR.E + Carbamidomethyl (C)
8032		Non identified	Y/U	N/C	Y/D	N/C	N/C	N/C	Y/U	N/C	N/C				13 Unclassified
8036		Non identified	N/C	N/C	Y/D	N/C	N/C	Y/U	N/C	N/C	N/C				13 Unclassified
8101		Non identified	N/C	N/C	Y/D	N/C	N/C	N/C	N/C	N/C	N/C				13 Unclassified
8103		Non identified	N/C	N/C	Y/D	N/C	N/C	N/C	N/C	N/C	N/C				13 Unclassified
8104	M5WAH8|M5WAH8_PRUPE	ATP synthase subunit E	N/C	N/C	Y/U	N/C	N/C	Y/D	N/C	N/C	N/C	vacuole	Prunus persica		07.22-Transporters/Transport ATPases	7.17/26184	5	90		723.803	1445.59	K.VLQAQDDVVNSMK.E
																				731.806	1461.6	K.VLQAQDDVVNSMK.E + Oxidation (M)
8105	M5VZV0|M5VZV0_PRUPE	ATP synthase 24 kDa	N/C	N/C	N/C	Y/U	Y/U	Y/U	N/C	N/C	N/C	Mitochondrion	Prunus persica		07.22-Transporters/Transport ATPases	9.13/27820	6	46		859.44	1716.87	K.ITIDPEDPAAVSQYAK.V
8203		Non identified	N/C	Y/D	N/C	Y/D	N/C	N/C	N/C	N/C	N/C				13 Unclassified
8207	M5XQ59|M5XQ59_PRUPE	Glyceraldehyde-3-phosphate dehydrogenase	N/C	N/C	N/C	N/C	N/C	N/C	N/C	Y/D	Y/D	Cytosol	Prunus persica		02.01-Energy/Glycolysis	7.02/36981	37	649		408.205	814.395	K.VIISAPSK.D
																				417.166	832.317	K.IGINGFGR.I
																				417.172	832.329	K.IGINGFGR.I
																				417.177	832.339	K.IGINGFGR.I
																				417.659	833.303	K.IGINGFGR.I
																				417.671	833.328	K.IGINGFGR.I
																				417.671	833.328	K.IGINGFGR.I
																				417.674	833.333	K.IGINGFGR.I
																				426.676	851.338	K.ATYEQIK.A
																				426.676	851.338	K.ATYEQIK.A
																				435.206	868.397	K.VLPQLNGK.L
																				471.743	941.471	K.KVIISAPSK.D
																				471.745	941.475	K.KVIISAPSK.D
																				471.746	941.478	K.KVIISAPSK.D
																				490.714	979.414	K.KATYEQIK.A
																				490.715	979.415	K.KATYEQIK.A
																				490.719	979.424	K.KATYEQIK.A
																				531.213	1060.41	K.AAIKEESEGK.L
																				531.216	1060.42	K.AAIKEESEGK.L
																				531.218	1060.42	K.AAIKEESEGK.L
																				581.239	1160.46	K.AGIALNDNFVK.L
																				581.24	1160.47	K.AGIALNDNFVK.L
																				581.246	1160.48	K.AGIALNDNFVK.L
																				581.738	1161.46	K.AGIALNDNFVK.L
																				624.228	1246.44	K.TVDGPSSKDWR.G
																				653.217	1304.42	K.DAPMFVVGVNEK.E
																				661.248	1320.48	K.DAPMFVVGVNEK.E + Oxidation (M)
																				717.782	1433.55	R.AASFNIIPSSTGAAK.A
																				718.75	1435.49	R.AASFNIIPSSTGAAK.A
																				718.758	1435.5	R.AASFNIIPSSTGAAK.A
																				749.833	1497.65	R.VPTVDVSVVDLTVR.I
																				1079.88	2157.74	K.GILGYTEDDVVSTDFIGDSR.S
																				1079.88	2157.74	K.GILGYTEDDVVSTDFIGDSR.S
8209	M5WUF0|M5WUF0_PRUPE	Peroxidase	N/C	N/C	N/C	N/C	N/C	N/C	N/C	Y/D	N/C	Chloroplast	Prunus persica		11.06-Disease/Defence/Detoxification	8.08/36082	7	126		665.786	1329.56	K.QITSPTTAAATLR.L
																				703.779	1405.54	R.FNQIVQDTVTNK.Q
8213	M5VQE4|M5VQE4_PRUPE	Chitinase class II	N/C	N/C	N/C	Y/U	Y/U	Y/U	N/C	N/C	N/C	Extracellular	Prunus persica		11.02-Disease/defense/Defense-related	8.14/33659	10	182	33659	492.34	982.665	K.YDAFVAAAR.T
																				534.88	1067.75	K.PSSHDVITGR.W
																				743.381	1484.75	R.TFNGFGTTGDVNVR.K
																				743.383	1484.75	R.TFNGFGTTGDVNVR.K
																				743.385	1484.75	R.TFNGFGTTGDVNVR.K
8214	M5VQE4|M5VQE4_PRUPE	Chitinase class II	N/C	N/C	N/C	Y/U	N/C	N/C	N/C	N/C	N/C	Extracellular	Prunus persica		11.02-Disease/defense/Defense-related	8.14/33659	4	56	33659	743.379	1484.74	R.TFNGFGTTGDVNVR.K
8303	M5W2J0|M5W2J0_PRUPE	Fructose-bisphosphate aldolase	N/C	N/C	N/C	N/C	Y/D	Y/D	Y/D	N/C	N/C	Cytoplasm	Prunus persica		02.01-Energy/Glycolysis	6.69/38535	3	100		731.824	1461.63	R.LSSINVENSETNR.R
8401		Non identified	N/C	N/C	Y/D	N/C	N/C	N/C	N/C	N/C	N/C				13 Unclassified
8403		Non identified	N/C	N/C	Y/D	N/C	N/C	N/C	N/C	N/C	N/C				13 Unclassified
8408	M5XYB0|M5XYB0_PRUPE	Aspartate aminotransferase	N/C	N/C	Y/D	N/C	N/C	Y/U	N/C	N/C	N/C	Chloroplast	Prunus persica		01.01-Metabolism/Amino acid	8.91/50833	6	161		673.317	1344.62	K.VATVQGLSGTGSLR.L
																				832.843	1663.67	R.IGAINVVCTSSDTATR.V + Carbamidomethyl ©
8409		Non identified	N/C	N/C	Y/D	N/C	N/C	Y/U	N/C	N/C	N/C				13 Unclassified
8410	M5XYB0|M5XYB0_PRUPE	Aspartate aminotransferase	N/C	N/C	Y/D	N/C	N/C	Y/U	N/C	N/C	N/C	Chloroplast	Prunus persica		01.01-Metabolism/Amino acid	8.91/50833	9	197		673.317	1344.62	K.VATVQGLSGTGSLR.L
																				766.839	1531.66	R.TEELQPYVLDVVK.K
																				832.845	1663.68	R.IGAINVVCTSSDTATR.V + Carbamidomethyl ©
																				833.348	1664.68	R.IGAINVVCTSSDTATR.V + Carbamidomethyl ©
8411		Non identified	N/C	N/C	Y/D	N/C	N/C	N/C	N/C	N/C	N/C				13 Unclassified
8413	M5XYB0|M5XYB0_PRUPE	Aspartate aminotransferase	N/C	N/C	N/C	N/C	N/C	Y/U	N/C	Y/U	N/C	Chloroplast	Prunus persica		01.01-Metabolism/Amino acid	8.91/50833	6	154		673.308	1344.6	K.VATVQGLSGTGSLR.L
																				832.835	1663.65	R.IGAINVVCTSSDTATR.V + Carbamidomethyl ©
8415		Non identified	N/C	N/C	Y/D	Y/U	N/C	Y/U	N/C	N/C	N/C				13 Unclassified
8416		Non identified	N/C	N/C	Y/D	N/C	N/C	N/C	N/C	N/C	N/C				13 Unclassified
8417	M5XYB0|M5XYB0_PRUPE	Aspartate aminotransferase	N/C	N/C	N/C	N/C	N/C	Y/U	N/C	N/C	N/C	Chloroplast	Prunus persica		01.01-Metabolism/Amino acid	8.91/50833	9	202		673.317	1344.62	K.VATVQGLSGTGSLR.L
																				766.856	1531.7	R.TEELQPYVLDVVK.K
																				832.852	1663.69	R.IGAINVVCTSSDTATR.V + Carbamidomethyl ©
8421		Non identified	N/C	N/C	Y/D	N/C	N/C	N/C	N/C	N/C	N/C				13 Unclassified
8430	M5XCT3|M5XCT3_PRUPE	Enoyl-CoA hydratase	N/C	N/C	N/C	N/C	Y/D	N/C	Y/D	N/C	Y/U	Chloroplast	Prunus persica		01.06-Metabolism/Lipid and sterol	8.23/42949	22	438		762,3928	761,3855	K.VFANAKL.-
																				485,7588	969,5030	R.TLTLNRPR.Q
																				485,7589	969,5032	R.TLTLNRPR.Q
																				609,7659	1217,5172	R.AGDEWLASTIR.S
																				609,7667	1217,5188	R.AGDEWLASTIR.S
																				610,6688	1219,3230	R.AGDEWLASTIR.S
																				610,7502	1219,4858	R.VQAMDECLVR.E + Carbamidomethyl (C)
																				618,7450	1235,4754	R.VQAMDECLVR.E + Carbamidomethyl (C); Oxidation (M)
																				619,2521	1236,4896	R.VQAMDECLVR.E + Carbamidomethyl (C); Oxidation (M)
																				702,8312	1403,6478	R.QLNTLSLEMISR.L
																				471,5479	1411,6219	R.LDGDEELKLPQR.C
																				471,5486	1411,6240	R.LDGDEELKLPQR.C
																				706,8218	1411,6290	R.LDGDEELKLPQR.C
																				706,8251	1411,6356	R.LDGDEELKLPQR.C
																				706,8260	1411,6374	R.LDGDEELKLPQR.C
																				710,8276	1419,6406	R.QLNTLSLEMISR.L + Oxidation (M)
																				710,8289	1419,6432	R.QLNTLSLEMISR.L + Oxidation (M)
																				711,8354	1421,6562	R.AFCAGGDLVAMHR.H + Carbamidomethyl (C); Oxidation (M)
																				863,8598	1725,7050	R.LSELFQAYVDDNNAK.L
8607	M5W5K0|M5W5K0_PRUPE	Pyruvate kinase	N/C	N/C	Y/D	N/C	N/C	Y/U	N/C	N/C	N/C	Cytosol	Prunus persica		02.01-Energy/Glycolysis	8.12/53545	7	109		568,2253	1134,4360	R.CENSAVLGER.K + Carbamidomethyl (C)
																				571,7961	1141,5776	R.GLVPVLSAGSSR.A
																				571,7986	1141,5826	R.GLVPVLSAGSSR.A
																				908,8013	1815,5880	K.TDCFDWSCSDEAPAR.H + 2 Carbamidomethyl (C)
8608		Non identified	N/C	N/C	N/C	N/C	N/C	N/C	N/C	N/C	Y/D				13 Unclassified
8609	M5WBL5|M5WBL5_PRUPE	Catalase	Y/D	N/C	N/C	Y/D	Y/D	Y/D	N/C	N/C	N/C	Peroxisome	prunus persica		11.06-Disease/Defence/Detoxification	6.91/56947	6	99	56947	399.757	797.5	R.LNVRPSI.-
																				568.864	1135.71	R.APGVQTPVIVR.F
																				762.462	1522.91	R.LGPNYLQLPVNAPK.C
8610		Non identified	N/C	N/C	Y/D	N/C	N/C	N/C	N/C	N/C	N/C				13 Unclassified
8612		Non identified	N/C	Y/D	Y/D	N/C	N/C	Y/U	N/C	N/C	N/C				13 Unclassified
8618		Non identified	N/C	N/C	Y/D	N/C	N/C	N/C	N/C	N/C	N/C				13 Unclassified
8621	M5WBL5|M5WBL5_PRUPE	Catalase	N/C	N/C	N/C	N/C	Y/D	Y/D	Y/D	N/C	N/C	Peroxisome	Prunus persica		11.06-Disease/Defence/Detoxification	6.91/56947	8	137		399,7356	797,4566	R.LNVRPSI.-
																				546,2640	1090,5134	K.CLLEDEAIK.V + Carbamidomethyl (C)
																				568,8316	1135,6486	R.APGVQTPVIVR.F
																				762,4091	1522,8036	R.LGPNYLQLPVNAPK.C
																				762,4174	1522,8202	R.LGPNYLQLPVNAPK.C
8630	M5W5K0|M5W5K0_PRUPE	Pyruvate kinase	N/C	Y/D	Y/D	N/C	N/C	Y/U	N/C	N/C	N/C	Cytosol	Prunus persica		02.01-Energy/Glycolysis	8.12/53545	2	50		571,8340	1141,6534	R.GLVPVLSAGSSR.A
8635		Non identified	N/C	Y/U	Y/U	N/C	N/C	N/C	N/C	N/C	N/C				13 Unclassified
8704	Q40955|Q40955_PRUPE	Dehydrin	N/C	N/C	N/C	Y/U	Y/U	Y/U	N/C	Y/D	N/C	vacuole	Prunus persica		11.05-Disease/Defence/Stress responses	7.05/28696	8	530		714.33	713.323	K.GIIGQVK.D
																				782.238	1562.46	K.TTGAYGGAGYTGDDTR.E
																				782.249	1562.48	K.TTGAYGGAGYTGDDTR.E
																				782.75	1563.48	K.TTGAYGGAGYTGDDTR.E
																						K.TTGAYGGAGYTGDDTR.E
																						K.TTGAYGGAGYTGDDTR.E
																						K.TTGAYGGAGYTGDDTR.E
																						K.TTGAYGGAGYTGDDTR.E
8706	M5VYJ5|M5VYJ5_PRUPE	RuBisCO large subunit-binding protein subunit alpha	N/C	N/C	N/C	N/C	Y/D	N/C	N/C	N/C	N/C	Chloroplast	prunus persica		06.01-Protein destination and storage/Folding and stability	5.14/61841	17	547		408.729	815.444	R.VLITDQK.I
																				522.276	1042.54	K.VVNDGVTIAR.A
																				533.26	1064.51	K.DIAFDQNSR.R
																				545.782	1089.55	K.LIVEFENAR.V
																				610.795	1219.58	R.NVVLDEYGSPK.V
																				645.795	1289.58	K.VGAATETELEDR.K
																				740.363	1478.71	R.GYISPQFVTNPEK.L
																				807.404	1612.79	K.LVDADEQLGADIVQK.A
																				825.876	1649.74	K.TNDSAGDGTTTASILAR.E
																				826.376	1650.74	K.TNDSAGDGTTTASILAR.E
8714	J7K6M3|J7K6M3_PRUPE	Acyl-coenzyme A oxidase	N/C	Y/U	Y/U	N/C	N/C	Y/D	N/C	N/C	N/C	Peroxisome	Prunus persica		01.06-Metabolism/Lipid and sterol	8.45/74291	4	165		666,8498	1331,6850	R.QTIVADASTALSR.A
																				812,8724	1623,7302	K.SLTTSATADAIEECR.K + Carbamidomethyl (C)
8716	M5WQA3|M5WQA3_PRUPE	dynamin	N/C	N/C	N/C	N/C	N/C	N/C	N/C	Y/U	Y/U	Mitochondrion	Prunus persica		03.22-Cell growth/division/Cell cycle	8.03/68118	5	188		512,7435	1023,4724	K.SIVYCQVR.E + Carbamidomethyl (C)
																				688,3232	1374,6318	R.SAQAEIDSVAWAK.-
																				695,8160	1389,6174	R.VEVTNAASDSLER.M
																				696,3187	1390,6228	R.VEVTNAASDSLER.M
8814	M5XNZ7|M5XNZ7_PRUPE	ATP citrate lyase subunit B	N/C	N/C	Y/D	N/C	N/C	Y/U	N/C	N/C	N/C	Cytoplasm	Prunus persica		01.06-Metabolism/Lipid and sterol	7.96/65870	7	185		749,3636	1496,7126	R.VVAIIAEGVPESDAK.Q
																				758,8082	1515,6018	K.SGGMSNELYNTVAR.V + Oxidation (M)
																				907,9066	1813,7986	R.ETPSVAGIINPGAEGFQK.L
9001	M5W6L5|M5W6L5_PRUPE	Peptidyl-prolyl cis-trans isomerase	N/C	Y/D	N/C	N/C	N/C	N/C	N/C	N/C	N/C	Cytoplasm	Prunus persica		06.01-Protein destination and storage/Folding and stability	8.72/18157	19	176	18157	492.252	982.49	K.FADENFIK.K
																				704.87	1407.73	R.IVMELFADTTPR.T + Oxidation (M)
																				744.888	1487.76	R.TSRPVVVADCGQLS.- + Carbamidomethyl (C)
																				744.889	1487.76	R.TSRPVVVADCGQLS.- + Carbamidomethyl (C)
																				744.89	1487.77	R.TSRPVVVADCGQLS.- + Carbamidomethyl (C)
																				745.386	1488.76	R.TSRPVVVADCGQLS.- + Carbamidomethyl (C)
																				745.392	1488.77	R.TSRPVVVADCGQLS.- + Carbamidomethyl (C)
9004	gi|209177602	60S ribosomal protein	N/C	N/C	N/C	N/C	N/C	N/C	Y/D	Y/D	Y/U	ribosome	Prunus persica	92% to gi|470120588 Fragaria vesca subsp. vesca, E value:6e-69	05.01-Protein synthesis/Ribosomal proteins			92		630,7704	1259,5262	K.ELLAAMEAADVK.K
																9.77/24167	11			664,2682	1326,5218	R.VALVNYGEDYGK.L
9103	M5W0L3|M5W0L3_PRUPE	Porin	N/C	N/C	N/C	N/C	N/C	N/C	Y/D	Y/D	N/C	Mitochondrion	Prunus persica		07.99-Transporters/Others	7.89/29436	12	213		474,2111	946,4076	R.TATVGEITR.K
																				631,7816	1261,5486	K.SLVTISGEIDTK.A
																				669,7812	1337,5478	K.GGLSTGDIVTQYK.Y
9103	M5VQJ1|M5VQJ1_PRUPE	3-hydroxyisobutyrate dehydrogenase	N/C	N/C	N/C	N/C	N/C	N/C	Y/D	Y/D	N/C	Mitochondrion	Prunus persica		01.01-Metabolism/Amino Acid	9.10/35656	8	108		621,7700	1241,5254	R.LNNVSLESAPAK.-
																				833,8097	1665,6048	K.SCFSVDAPVTGGDVGAK.N + Carbamidomethyl (C)
9109	M5VZV0|M5VZV0_PRUPE	ATP synthase 24 kDa subunit	N/C	N/C	N/C	N/C	N/C	Y/U	N/C	N/C	N/C	Mitochondrion	Prunus persica		02.13-Energy/Respiration	9.13/27820	10	283		458.167	914.32	R.TQDIPDAR.T
																				859.325	1716.63	K.ITIDPEDPAAVSQYAK.V
																				859.329	1716.64	K.ITIDPEDPAAVSQYAK.V
																				859.332	1716.65	K.ITIDPEDPAAVSQYAK.V
																				859.382	1716.75	K.ITIDPEDPAAVSQYAK.V
9702	J7K6M3|J7K6M3_PRUPE	Acyl-coenzyme A oxidase	N/C	Y/U	Y/U	Y/U	Y/U	N/C	Y/D	Y/D	N/C	Peroxisome	Prunus persica		01.06-Metabolism/Lipid and sterol	8.45/74291	6	222		666,8063	1331,5980	R.QTIVADASTALSR.A
																				812,8151	1623,6156	K.SLTTSATADAIEECR.K + Carbamidomethyl (C)
																				819,8498	1637,6850	K.TDEFVLNSPTLTSSK.W
